# Supplementary material for: Bacteriocin Production Correlates with Epidemiological Prevalence of Phylotype I Sequevar 18 Ralstonia pseudosolanacearum in Madagascar
Source: Appl Environ Microbiol. 2023 Jan 5;89(1):e01632-22. doi: 10.1128/aem.01632-22 (PMC9888187; doi:10.1128/aem.01632-22)
Supplement: Supplemental file 1 — Supplemental material. Download aem.01632-22-s0001.xlsx, XLSX file, 0.1 MB [file aem.01632-22-s0001.xlsx]

## Sheet: Table S1
Table S1. Characteristics of the 549 Malagasy isolates used in the study.
RUN.ID	Collection name	Strain.ID	World	Country	Year	Phylotype	Sequevar	Host	Botanical family	Latitude	Longitude		Altitude	Region	Province	Plot number	Locality	Cluster	Malagasy Clonal Complex	Haplotype	Barcode_rep	GMIch_0581	RS3L19	GMIch3461	GMIch_1457	GMImp_0487	RS1L14	GMImp_1343	GMImp_0449	RS3L33	GMImp_0740	GMImp_0618	GMImp_0266	RS1L10	GMImp_1618
304	C1	MAD-001	Indian Ocean	Madagascar	2006	I	18	Solanum lycopersicum	Solanaceae	-18.942	47.6613	-18,941951_47,661342	1273.3	Analamanga	Antananarivo	32	Ambatomirahavavy	1	MCC1	MT001	10;6;6;4;4;5;5;5;5;7;4;5;5;3	10	6	6	4	4	5	5	5	5	7	4	5	5	3
305	C1	MAD-002	Indian Ocean	Madagascar	2006	I	18	Solanum lycopersicum	Solanaceae	-18.942	47.6613	-18,941951_47,661342	1273.3	Analamanga	Antananarivo	32	Ambatomirahavavy	1	MCC1	MT002	10;6;6;4;4;7;5;5;5;7;4;5;5;3	10	6	6	4	4	7	5	5	5	7	4	5	5	3
306	C1	MAD-003	Indian Ocean	Madagascar	2006	I	18	Capsicum annuum	Solanaceae	-18.2858	49.1221	-18,285847_49,122146	74.6	Atsinanana	Toamasina	26	Fanandrana	#N/A	MCC1	NA	7;6;?;4;4;6;6;5;5;5;4;3;4;3	7	6	?	4	4	6	6	5	5	5	4	3	4	3
307	C1	MAD-004	Indian Ocean	Madagascar	2006	I	18	Capsicum annuum	Solanaceae	-18.2858	49.1221	-18,285847_49,122146	74.6	Atsinanana	Toamasina	26	Fanandrana	#N/A	MCC1	NA	7;6;?;4;4;5;6;5;5;5;4;3;4;3	7	6	?	4	4	5	6	5	5	5	4	3	4	3
308	C1	MAD-005	Indian Ocean	Madagascar	2006	I	18	Capsicum annuum	Solanaceae	-18.2858	49.1221	-18,285847_49,122146	74.6	Atsinanana	Toamasina	26	Fanandrana	1	MCC1	MT003	10;6;7;4;4;6;5;5;5;7;4;5;4;3	10	6	7	4	4	6	5	5	5	7	4	5	4	3
309	C1	MAD-006	Indian Ocean	Madagascar	2006	I	18	Capsicum annuum	Solanaceae	-18.2858	49.1221	-18,285847_49,122146	74.6	Atsinanana	Toamasina	26	Fanandrana	1	MCC1	MT005	10;6;6;2;4;7;5;5;5;7;4;5;4;3	10	6	6	2	4	7	5	5	5	7	4	5	4	3
310	C1	MAD-007	Indian Ocean	Madagascar	2006	I	18	Capsicum annuum	Solanaceae	-18.2858	49.1221	-18,285847_49,122146	74.6	Atsinanana	Toamasina	26	Fanandrana	1	MCC1	MT003	10;6;7;4;4;6;5;5;5;7;4;5;4;3	10	6	7	4	4	6	5	5	5	7	4	5	4	3
311	C1	MAD-008	Indian Ocean	Madagascar	2006	I	18	Capsicum annuum	Solanaceae	-18.2858	49.1221	-18,285847_49,122146	74.6	Atsinanana	Toamasina	26	Fanandrana	1	MCC1	MT003	10;6;7;4;4;6;5;5;5;7;4;5;4;3	10	6	7	4	4	6	5	5	5	7	4	5	4	3
312	C1	MAD-009	Indian Ocean	Madagascar	2006	I	18	Solanum melongena	Solanaceae	-18.15	49.3925	-18,150048_49,392516	11.9	Atsinanana	Toamasina	25	Melville	1	MCC1	MT004	10;6;6;4;4;6;5;5;5;7;4;5;4;3	10	6	6	4	4	6	5	5	5	7	4	5	4	3
313	C1	MAD-010	Indian Ocean	Madagascar	2006	I	18	Solanum melongena	Solanaceae	-18.15	49.3925	-18,150048_49,392516	11.9	Atsinanana	Toamasina	25	Melville	1	MCC1	MT006	10;6;6;4;4;8;5;5;5;7;4;5;4;3	10	6	6	4	4	8	5	5	5	7	4	5	4	3
314	C1	MAD-011	Indian Ocean	Madagascar	2006	I	18	Solanum melongena	Solanaceae	-18.15	49.3925	-18,150048_49,392516	11.9	Atsinanana	Toamasina	25	Melville	1	MCC1	MT007	10;6;6;4;4;7;5;5;5;7;4;5;4;3	10	6	6	4	4	7	5	5	5	7	4	5	4	3
315	C1	MAD-012	Indian Ocean	Madagascar	2006	I	18	Solanum melongena	Solanaceae	-18.15	49.3925	-18,150048_49,392516	11.9	Atsinanana	Toamasina	25	Melville	1	MCC1	MT008	11;8;6;4;4;7;5;5;5;7;4;5;4;3	11	8	6	4	4	7	5	5	5	7	4	5	4	3
316	C1	MAD-013	Indian Ocean	Madagascar	2006	I	18	Solanum melongena	Solanaceae	-18.15	49.3925	-18,150048_49,392516	11.9	Atsinanana	Toamasina	25	Melville	1	MCC1	MT008	11;8;6;4;4;7;5;5;5;7;4;5;4;3	11	8	6	4	4	7	5	5	5	7	4	5	4	3
317	C1	MAD-014	Indian Ocean	Madagascar	2006	I	18	Solanum scabrum	Solanaceae	-18.1421	49.3812	-18,1421372_49,3811603	13.5	Atsinanana	Toamasina	24	Mangarano	1	MCC1	MT009	10;6;6;4;4;6;5;5;5;7;4;4;4;3	10	6	6	4	4	6	5	5	5	7	4	4	4	3
318	C1	MAD-015	Indian Ocean	Madagascar	2006	I	18	Solanum melongena	Solanaceae	-18.1421	49.3812	-18,1421372_49,3811603	13.5	Atsinanana	Toamasina	24	Mangarano	1	MCC1	MT009	10;6;6;4;4;6;5;5;5;7;4;4;4;3	10	6	6	4	4	6	5	5	5	7	4	4	4	3
319	C1	MAD-016	Indian Ocean	Madagascar	2006	I	46	Capsicum annuum	Solanaceae	-18.05	49.4	-18,05_49,4	8	Atsinanana	Toamasina	22	Vohidrotra	2	MCC3	MT010	12;4;2;4;4;2;6;4;16;3;3;3;3;3	12	4	2	4	4	2	6	4	16	3	3	3	3	3
320	C1	MAD-017	Indian Ocean	Madagascar	2006	I	46	Capsicum annuum	Solanaceae	-18.05	49.4	-18,05_49,4	8	Atsinanana	Toamasina	22	Vohidrotra	2	MCC3	MT010	12;4;2;4;4;2;6;4;16;3;3;3;3;3	12	4	2	4	4	2	6	4	16	3	3	3	3	3
321	C1	MAD-018	Indian Ocean	Madagascar	2006	I	46	Capsicum annuum	Solanaceae	-18.05	49.4	-18,05_49,4	8	Atsinanana	Toamasina	22	Vohidrotra	2	MCC3	MT011	12;4;2;4;4;2;6;4;13;3;3;3;3;3	12	4	2	4	4	2	6	4	13	3	3	3	3	3
322	C1	MAD-019	Indian Ocean	Madagascar	2006	I	18	Capsicum annuum	Solanaceae	-18.05	49.4	-18,05_49,4	8	Atsinanana	Toamasina	22	Vohidrotra	1	MCC1	MT012	10;6;6;4;4;6;5;5;5;7;4;5;5;3	10	6	6	4	4	6	5	5	5	7	4	5	5	3
323	C1	MAD-020	Indian Ocean	Madagascar	2006	I	46	Capsicum annuum	Solanaceae	-18.05	49.4	-18,05_49,4	8	Atsinanana	Toamasina	22	Vohidrotra	2	MCC3	MT011	12;4;2;4;4;2;6;4;13;3;3;3;3;3	12	4	2	4	4	2	6	4	13	3	3	3	3	3
324	C1	MAD-021	Indian Ocean	Madagascar	2006	I	46	Capsicum annuum	Solanaceae	-18.05	49.4	-18,05_49,4	8	Atsinanana	Toamasina	22	Vohidrotra	2	Singleton	MT013	5;4;2;4;4;2;8;4;17;3;3;3;3;3	5	4	2	4	4	2	8	4	17	3	3	3	3	3
325	C1	MAD-022	Indian Ocean	Madagascar	2006	I	18	Capsicum annuum	Solanaceae	-18.05	49.4	-18,05_49,4	8	Atsinanana	Toamasina	22	Vohidrotra	1	MCC1	MT012	10;6;6;4;4;6;5;5;5;7;4;5;5;3	10	6	6	4	4	6	5	5	5	7	4	5	5	3
326	C1	MAD-023	Indian Ocean	Madagascar	2006	I	46	Capsicum annuum	Solanaceae	-18.05	49.4	-18,05_49,4	8	Atsinanana	Toamasina	22	Vohidrotra	2	MCC3	MT014	12;4;2;4;4;2;6;4;17;3;3;3;3;3	12	4	2	4	4	2	6	4	17	3	3	3	3	3
327	C1	MAD-024	Indian Ocean	Madagascar	2006	I	46	Capsicum annuum	Solanaceae	-18.05	49.4	-18,05_49,4	8	Atsinanana	Toamasina	22	Vohidrotra	2	MCC3	MT010	12;4;2;4;4;2;6;4;16;3;3;3;3;3	12	4	2	4	4	2	6	4	16	3	3	3	3	3
328	C1	MAD-025	Indian Ocean	Madagascar	2006	I	18	Capsicum annuum	Solanaceae	-18.2858	49.1221	-18,285847_49,122146	74.6	Atsinanana	Toamasina	26	Fanandrana	1	MCC1	MT003	10;6;7;4;4;6;5;5;5;7;4;5;4;3	10	6	7	4	4	6	5	5	5	7	4	5	4	3
329	C1	MAD-026	Indian Ocean	Madagascar	2006	I	18	Solanum scabrum	Solanaceae	-18.1421	49.3812	-18,1421372_49,3811603	13.5	Atsinanana	Toamasina	24	Mangarano	1	MCC1	MT009	10;6;6;4;4;6;5;5;5;7;4;4;4;3	10	6	6	4	4	6	5	5	5	7	4	4	4	3
330	C1	MAD-027	Indian Ocean	Madagascar	2006	I	18	Solanum melongena	Solanaceae	-18.1421	49.3812	-18,1421372_49,3811603	13.5	Atsinanana	Toamasina	24	Mangarano	1	MCC1	MT009	10;6;6;4;4;6;5;5;5;7;4;4;4;3	10	6	6	4	4	6	5	5	5	7	4	4	4	3
3075	C1	79	Indian Ocean	Madagascar	2013	I	18	Solanum lycopersicum	Solanaceae	-19.0108	47.2686	-19,010833_47,268611	1348.7	Itasy	Antananarivo	34	Ampangabe	1	MCC1	MT004	10;6;6;4;4;6;5;5;5;7;4;5;4;3	10	6	6	4	4	6	5	5	5	7	4	5	4	3
3076	C1	80	Indian Ocean	Madagascar	2013	I	18	Solanum lycopersicum	Solanaceae	-19.0108	47.2686	-19,010833_47,268611	1348.7	Itasy	Antananarivo	34	Ampangabe	1	MCC1	MT004	10;6;6;4;4;6;5;5;5;7;4;5;4;3	10	6	6	4	4	6	5	5	5	7	4	5	4	3
3077	C1	81	Indian Ocean	Madagascar	2013	I	18	Solanum lycopersicum	Solanaceae	-19.0108	47.2686	-19,010833_47,268611	1348.7	Itasy	Antananarivo	34	Ampangabe	1	MCC1	MT004	10;6;6;4;4;6;5;5;5;7;4;5;4;3	10	6	6	4	4	6	5	5	5	7	4	5	4	3
3078	C1	82	Indian Ocean	Madagascar	2013	I	18	Solanum lycopersicum	Solanaceae	-19.0108	47.2686	-19,010833_47,268611	1348.7	Itasy	Antananarivo	34	Ampangabe	1	MCC1	MT004	10;6;6;4;4;6;5;5;5;7;4;5;4;3	10	6	6	4	4	6	5	5	5	7	4	5	4	3
3080	C1	76	Indian Ocean	Madagascar	2013	I	18	Solanum lycopersicum	Solanaceae	-19.0108	47.2686	-19,010833_47,268611	1348.7	Itasy	Antananarivo	34	Ampangabe	1	MCC1	MT007	10;6;6;4;4;7;5;5;5;7;4;5;4;3	10	6	6	4	4	7	5	5	5	7	4	5	4	3
3082	C1	83	Indian Ocean	Madagascar	2013	I	18	Solanum lycopersicum	Solanaceae	-19.0108	47.2686	-19,010833_47,268611	1348.7	Itasy	Antananarivo	34	Ampangabe	1	MCC2	MT015	10;7;6;4;4;6;5;5;5;6;4;5;4;3	10	7	6	4	4	6	5	5	5	6	4	5	4	3
3083	C1	86	Indian Ocean	Madagascar	2013	I	na	Solanum lycopersicum	Solanaceae	-19.0108	47.2686	-19,010833_47,268611	1348.7	Itasy	Antananarivo	34	Ampangabe	1	MCC1	MT004	10;6;6;4;4;6;5;5;5;7;4;5;4;3	10	6	6	4	4	6	5	5	5	7	4	5	4	3
3084	C1	88	Indian Ocean	Madagascar	2013	I	18	Solanum lycopersicum	Solanaceae	-19.0108	47.2686	-19,010833_47,268611	1348.7	Itasy	Antananarivo	34	Ampangabe	1	MCC1	MT007	10;6;6;4;4;7;5;5;5;7;4;5;4;3	10	6	6	4	4	7	5	5	5	7	4	5	4	3
3085	C1	89	Indian Ocean	Madagascar	2013	I	18	Solanum lycopersicum	Solanaceae	-19.0108	47.2686	-19,010833_47,268611	1348.7	Itasy	Antananarivo	34	Ampangabe	1	MCC1	MT004	10;6;6;4;4;6;5;5;5;7;4;5;4;3	10	6	6	4	4	6	5	5	5	7	4	5	4	3
3086	C1	92	Indian Ocean	Madagascar	2013	I	18	Solanum lycopersicum	Solanaceae	-19.0108	47.2686	-19,010833_47,268611	1348.7	Itasy	Antananarivo	34	Ampangabe	1	MCC1	MT004	10;6;6;4;4;6;5;5;5;7;4;5;4;3	10	6	6	4	4	6	5	5	5	7	4	5	4	3
3087	C1	95	Indian Ocean	Madagascar	2013	I	18	Solanum lycopersicum	Solanaceae	-19.0108	47.2686	-19,010833_47,268611	1348.7	Itasy	Antananarivo	34	Ampangabe	1	MCC1	MT007	10;6;6;4;4;7;5;5;5;7;4;5;4;3	10	6	6	4	4	7	5	5	5	7	4	5	4	3
3089	C1	94	Indian Ocean	Madagascar	2013	I	18	Solanum lycopersicum	Solanaceae	-19.0108	47.2686	-19,010833_47,268611	1348.7	Itasy	Antananarivo	34	Ampangabe	1	MCC1	MT004	10;6;6;4;4;6;5;5;5;7;4;5;4;3	10	6	6	4	4	6	5	5	5	7	4	5	4	3
3108	C1	116	Indian Ocean	Madagascar	2013	I	18	Solanum lycopersicum	Solanaceae	-19.0108	47.2686	-19,010833_47,268611	1348.7	Itasy	Antananarivo	34	Ampangabe	1	MCC1	MT004	10;6;6;4;4;6;5;5;5;7;4;5;4;3	10	6	6	4	4	6	5	5	5	7	4	5	4	3
3109	C1	117	Indian Ocean	Madagascar	2013	I	18	Solanum lycopersicum	Solanaceae	-19.0108	47.2686	-19,010833_47,268611	1348.7	Itasy	Antananarivo	34	Ampangabe	1	MCC1	MT016	10;6;6;4;4;5;5;5;5;7;4;5;4;3	10	6	6	4	4	5	5	5	5	7	4	5	4	3
3110	C1	118	Indian Ocean	Madagascar	2013	I	na	Solanum lycopersicum	Solanaceae	-19.0108	47.2686	-19,010833_47,268611	1348.7	Itasy	Antananarivo	34	Ampangabe	1	MCC1	MT004	10;6;6;4;4;6;5;5;5;7;4;5;4;3	10	6	6	4	4	6	5	5	5	7	4	5	4	3
3111	C1	119	Indian Ocean	Madagascar	2013	I	na	Solanum lycopersicum	Solanaceae	-19.0108	47.2686	-19,010833_47,268611	1348.7	Itasy	Antananarivo	34	Ampangabe	1	MCC1	MT004	10;6;6;4;4;6;5;5;5;7;4;5;4;3	10	6	6	4	4	6	5	5	5	7	4	5	4	3
3112	C1	120	Indian Ocean	Madagascar	2013	I	18	Solanum lycopersicum	Solanaceae	-19.0108	47.2686	-19,010833_47,268611	1348.7	Itasy	Antananarivo	34	Ampangabe	1	MCC1	MT007	10;6;6;4;4;7;5;5;5;7;4;5;4;3	10	6	6	4	4	7	5	5	5	7	4	5	4	3
3113	C1	121	Indian Ocean	Madagascar	2013	I	18	Solanum lycopersicum	Solanaceae	-19.0108	47.2686	-19,010833_47,268611	1348.7	Itasy	Antananarivo	34	Ampangabe	1	MCC1	MT007	10;6;6;4;4;7;5;5;5;7;4;5;4;3	10	6	6	4	4	7	5	5	5	7	4	5	4	3
3114	C1	122	Indian Ocean	Madagascar	2013	I	18	Solanum lycopersicum	Solanaceae	-19.0108	47.2686	-19,010833_47,268611	1348.7	Itasy	Antananarivo	34	Ampangabe	1	MCC1	MT004	10;6;6;4;4;6;5;5;5;7;4;5;4;3	10	6	6	4	4	6	5	5	5	7	4	5	4	3
3116	C1	124	Indian Ocean	Madagascar	2013	I	18	Solanum lycopersicum	Solanaceae	-19.0108	47.2686	-19,010833_47,268611	1348.7	Itasy	Antananarivo	34	Ampangabe	1	MCC1	MT004	10;6;6;4;4;6;5;5;5;7;4;5;4;3	10	6	6	4	4	6	5	5	5	7	4	5	4	3
3117	C1	125	Indian Ocean	Madagascar	2013	I	18	Solanum lycopersicum	Solanaceae	-19.0108	47.2686	-19,010833_47,268611	1348.7	Itasy	Antananarivo	34	Ampangabe	1	MCC1	MT004	10;6;6;4;4;6;5;5;5;7;4;5;4;3	10	6	6	4	4	6	5	5	5	7	4	5	4	3
3118	C1	126	Indian Ocean	Madagascar	2013	I	18	Solanum lycopersicum	Solanaceae	-19.0108	47.2686	-19,010833_47,268611	1348.7	Itasy	Antananarivo	34	Ampangabe	1	MCC1	MT004	10;6;6;4;4;6;5;5;5;7;4;5;4;3	10	6	6	4	4	6	5	5	5	7	4	5	4	3
3119	C1	127	Indian Ocean	Madagascar	2013	I	18	Solanum lycopersicum	Solanaceae	-19.0108	47.2686	-19,010833_47,268611	1348.7	Itasy	Antananarivo	34	Ampangabe	1	MCC1	MT017	11;6;6;4;4;6;5;5;5;7;4;5;4;3	11	6	6	4	4	6	5	5	5	7	4	5	4	3
3120	C1	128	Indian Ocean	Madagascar	2013	I	18	Solanum lycopersicum	Solanaceae	-19.0108	47.2686	-19,010833_47,268611	1348.7	Itasy	Antananarivo	34	Ampangabe	1	MCC1	MT017	11;6;6;4;4;6;5;5;5;7;4;5;4;3	11	6	6	4	4	6	5	5	5	7	4	5	4	3
3122	C1	130	Indian Ocean	Madagascar	2013	I	18	Solanum lycopersicum	Solanaceae	-19.0108	47.2686	-19,010833_47,268611	1348.7	Itasy	Antananarivo	34	Ampangabe	1	MCC1	MT004	10;6;6;4;4;6;5;5;5;7;4;5;4;3	10	6	6	4	4	6	5	5	5	7	4	5	4	3
3124	C1	132	Indian Ocean	Madagascar	2013	I	18	Solanum lycopersicum	Solanaceae	-19.0108	47.2686	-19,010833_47,268611	1348.7	Itasy	Antananarivo	34	Ampangabe	1	MCC2	MT015	10;7;6;4;4;6;5;5;5;6;4;5;4;3	10	7	6	4	4	6	5	5	5	6	4	5	4	3
3125	C1	133	Indian Ocean	Madagascar	2013	I	18	Solanum lycopersicum	Solanaceae	-19.0108	47.2686	-19,010833_47,268611	1348.7	Itasy	Antananarivo	34	Ampangabe	1	MCC1	MT017	11;6;6;4;4;6;5;5;5;7;4;5;4;3	11	6	6	4	4	6	5	5	5	7	4	5	4	3
3126	C1	134	Indian Ocean	Madagascar	2013	I	18	Solanum lycopersicum	Solanaceae	-19.0108	47.2686	-19,010833_47,268611	1348.7	Itasy	Antananarivo	34	Ampangabe	1	MCC1	MT016	10;6;6;4;4;5;5;5;5;7;4;5;4;3	10	6	6	4	4	5	5	5	5	7	4	5	4	3
3128	C1	136	Indian Ocean	Madagascar	2013	I	18	Solanum lycopersicum	Solanaceae	-18.7567	47.3364	-18,756667_47,336389	1278.3	Analamanga	Antananarivo	30	Fiadanankely	1	MCC2	MT018	10;7;6;4;4;7;5;5;5;6;4;5;4;3	10	7	6	4	4	7	5	5	5	6	4	5	4	3
3129	C1	138	Indian Ocean	Madagascar	2013	I	18	Solanum lycopersicum	Solanaceae	-18.7567	47.3364	-18,756667_47,336389	1278.3	Analamanga	Antananarivo	30	Fiadanankely	1	MCC2	MT018	10;7;6;4;4;7;5;5;5;6;4;5;4;3	10	7	6	4	4	7	5	5	5	6	4	5	4	3
3130	C1	140	Indian Ocean	Madagascar	2013	I	18	Solanum lycopersicum	Solanaceae	-18.7567	47.3364	-18,756667_47,336389	1278.3	Analamanga	Antananarivo	30	Fiadanankely	1	MCC2	MT015	10;7;6;4;4;6;5;5;5;6;4;5;4;3	10	7	6	4	4	6	5	5	5	6	4	5	4	3
3131	C1	141	Indian Ocean	Madagascar	2013	I	18	Solanum lycopersicum	Solanaceae	-18.7567	47.3364	-18,756667_47,336389	1278.3	Analamanga	Antananarivo	30	Fiadanankely	1	MCC1	MT020	12;6;6;4;4;7;5;5;5;7;4;5;4;3	12	6	6	4	4	7	5	5	5	7	4	5	4	3
3134	C1	147	Indian Ocean	Madagascar	2013	I	18	Solanum lycopersicum	Solanaceae	-18.7567	47.3364	-18,756667_47,336389	1278.3	Analamanga	Antananarivo	30	Fiadanankely	1	MCC2	MT015	10;7;6;4;4;6;5;5;5;6;4;5;4;3	10	7	6	4	4	6	5	5	5	6	4	5	4	3
3136	C1	152	Indian Ocean	Madagascar	2013	I	18	Solanum lycopersicum	Solanaceae	-18.7567	47.3364	-18,756667_47,336389	1278.3	Analamanga	Antananarivo	30	Fiadanankely	1	MCC1	MT020	12;6;6;4;4;7;5;5;5;7;4;5;4;3	12	6	6	4	4	7	5	5	5	7	4	5	4	3
3137	C1	154	Indian Ocean	Madagascar	2013	I	18	Solanum lycopersicum	Solanaceae	-18.7567	47.3364	-18,756667_47,336389	1278.3	Analamanga	Antananarivo	30	Fiadanankely	1	MCC1	MT020	12;6;6;4;4;7;5;5;5;7;4;5;4;3	12	6	6	4	4	7	5	5	5	7	4	5	4	3
3138	C1	155	Indian Ocean	Madagascar	2013	I	18	Solanum lycopersicum	Solanaceae	-18.7567	47.3364	-18,756667_47,336389	1278.3	Analamanga	Antananarivo	30	Fiadanankely	1	MCC2	MT015	10;7;6;4;4;6;5;5;5;6;4;5;4;3	10	7	6	4	4	6	5	5	5	6	4	5	4	3
3142	C1	129	Indian Ocean	Madagascar	2013	I	18	Solanum lycopersicum	Solanaceae	-19.0108	47.2686	-19,010833_47,268611	1348.7	Itasy	Antananarivo	34	Ampangabe	1	MCC1	MT020	12;6;6;4;4;7;5;5;5;7;4;5;4;3	12	6	6	4	4	7	5	5	5	7	4	5	4	3
3148	C1	166	Indian Ocean	Madagascar	2013	I	33	Solanum tuberosum	Solanaceae	-18.7211	47.2836	-18,721111_47,283611	1275.7	Analamanga	Antananarivo	29	Bemasoandro	2	MCC4	MT021	13;7;2;3;4;2;3;4;9;2;3;3;3;3	13	7	2	3	4	2	3	4	9	2	3	3	3	3
3149	C1	168	Indian Ocean	Madagascar	2013	I	33	Solanum tuberosum	Solanaceae	-18.7211	47.2836	-18,721111_47,283611	1275.7	Analamanga	Antananarivo	29	Bemasoandro	2	MCC4	MT021	13;7;2;3;4;2;3;4;9;2;3;3;3;3	13	7	2	3	4	2	3	4	9	2	3	3	3	3
3151	C1	171	Indian Ocean	Madagascar	2013	I	33	Solanum tuberosum	Solanaceae	-18.7211	47.2836	-18,721111_47,283611	1275.7	Analamanga	Antananarivo	29	Bemasoandro	2	MCC4	MT021	13;7;2;3;4;2;3;4;9;2;3;3;3;3	13	7	2	3	4	2	3	4	9	2	3	3	3	3
3159	C1	186	Indian Ocean	Madagascar	2013	I	18	Solanum lycopersicum	Solanaceae	-18.7997	47.4164	-18,799722_47,416389	1267.3	Analamanga	Antananarivo	31	Mandrosoa	1	MCC1	MT022	10;6;6;4;4;3;5;5;6;7;4;5;4;3	10	6	6	4	4	3	5	5	6	7	4	5	4	3
3162	C1	189	Indian Ocean	Madagascar	2013	I	18	Solanum tuberosum	Solanaceae	-18.7997	47.4164	-18,799722_47,416389	1267.3	Analamanga	Antananarivo	31	Mandrosoa	1	MCC1	MT022	10;6;6;4;4;3;5;5;6;7;4;5;4;3	10	6	6	4	4	3	5	5	6	7	4	5	4	3
3163	C1	190	Indian Ocean	Madagascar	2013	I	18	Solanum tuberosum	Solanaceae	-18.7997	47.4164	-18,799722_47,416389	1267.3	Analamanga	Antananarivo	31	Mandrosoa	1	MCC2	MT015	10;7;6;4;4;6;5;5;5;6;4;5;4;3	10	7	6	4	4	6	5	5	5	6	4	5	4	3
3164	C1	191	Indian Ocean	Madagascar	2013	I	18	Solanum tuberosum	Solanaceae	-18.7997	47.4164	-18,799722_47,416389	1267.3	Analamanga	Antananarivo	31	Mandrosoa	1	MCC1	MT023	10;6;6;4;4;4;5;5;6;7;4;5;4;3	10	6	6	4	4	4	5	5	6	7	4	5	4	3
3165	C1	192	Indian Ocean	Madagascar	2013	I	18	Solanum tuberosum	Solanaceae	-18.7997	47.4164	-18,799722_47,416389	1267.3	Analamanga	Antananarivo	31	Mandrosoa	1	MCC1	MT023	10;6;6;4;4;4;5;5;6;7;4;5;4;3	10	6	6	4	4	4	5	5	6	7	4	5	4	3
3168	C1	195	Indian Ocean	Madagascar	2013	I	18	Solanum tuberosum	Solanaceae	-18.7997	47.4164	-18,799722_47,416389	1267.3	Analamanga	Antananarivo	31	Mandrosoa	1	MCC2	MT018	10;7;6;4;4;7;5;5;5;6;4;5;4;3	10	7	6	4	4	7	5	5	5	6	4	5	4	3
3170	C1	197	Indian Ocean	Madagascar	2013	I	18	Solanum tuberosum	Solanaceae	-18.7997	47.4164	-18,799722_47,416389	1267.3	Analamanga	Antananarivo	31	Mandrosoa	1	MCC1	MT023	10;6;6;4;4;4;5;5;6;7;4;5;4;3	10	6	6	4	4	4	5	5	6	7	4	5	4	3
3171	C1	209	Indian Ocean	Madagascar	2013	I	18	Solanum nigrum	Solanaceae	-18.7997	47.4164	-18,799722_47,416389	1267.3	Analamanga	Antananarivo	31	Mandrosoa	1	MCC1	MT023	10;6;6;4;4;4;5;5;6;7;4;5;4;3	10	6	6	4	4	4	5	5	6	7	4	5	4	3
3180	C1	218	Indian Ocean	Madagascar	2013	I	18	Solanum tuberosum	Solanaceae	-19.0844	47.2497	-19,084444_47,249722	1476.9	Itasy	Antananarivo	35	Ambohitaza Imerinatsimo	1	MCC1	MT023	10;6;6;4;4;4;5;5;6;7;4;5;4;3	10	6	6	4	4	4	5	5	6	7	4	5	4	3
3208	C1	248	Indian Ocean	Madagascar	2013	I	18	Solanum tuberosum	Solanaceae	-19.085	47.2497	-19,085_47,249722	1484	Itasy	Antananarivo	35	Ambohitaza Imerinatsimo	1	MCC1	MT024	10;6;8;4;4;6;5;5;5;7;4;5;4;3	10	6	8	4	4	6	5	5	5	7	4	5	4	3
3210	C1	250	Indian Ocean	Madagascar	2013	I	18	Solanum lycopersicum	Solanaceae	-18.9769	46.7181	-18,976944_46,718056	1176.6	Itasy	Antananarivo	37	Analavory	1	MCC1	MT004	10;6;6;4;4;6;5;5;5;7;4;5;4;3	10	6	6	4	4	6	5	5	5	7	4	5	4	3
3211	C1	251	Indian Ocean	Madagascar	2013	I	33	Solanum lycopersicum	Solanaceae	-18.9769	46.7181	-18,976944_46,718056	1176.6	Itasy	Antananarivo	37	Analavory	2	MCC4	MT025	11;7;2;3;4;2;3;4;9;2;3;3;3;3	11	7	2	3	4	2	3	4	9	2	3	3	3	3
3212	C1	252	Indian Ocean	Madagascar	2013	I	18	Solanum lycopersicum	Solanaceae	-18.9769	46.7181	-18,976944_46,718056	1176.6	Itasy	Antananarivo	37	Analavory	1	MCC1	MT016	10;6;6;4;4;5;5;5;5;7;4;5;4;3	10	6	6	4	4	5	5	5	5	7	4	5	4	3
3213	C1	253	Indian Ocean	Madagascar	2013	I	18	Solanum lycopersicum	Solanaceae	-18.9769	46.7181	-18,976944_46,718056	1176.6	Itasy	Antananarivo	37	Analavory	1	MCC1	MT006	10;6;6;4;4;8;5;5;5;7;4;5;4;3	10	6	6	4	4	8	5	5	5	7	4	5	4	3
3214	C1	254	Indian Ocean	Madagascar	2013	I	18	Solanum lycopersicum	Solanaceae	-18.9769	46.7181	-18,976944_46,718056	1176.6	Itasy	Antananarivo	37	Analavory	1	MCC1	MT004	10;6;6;4;4;6;5;5;5;7;4;5;4;3	10	6	6	4	4	6	5	5	5	7	4	5	4	3
3215	C1	255	Indian Ocean	Madagascar	2013	I	18	Solanum lycopersicum	Solanaceae	-18.9769	46.7181	-18,976944_46,718056	1176.6	Itasy	Antananarivo	37	Analavory	1	MCC1	MT004	10;6;6;4;4;6;5;5;5;7;4;5;4;3	10	6	6	4	4	6	5	5	5	7	4	5	4	3
3216	C1	257	Indian Ocean	Madagascar	2013	I	33	Solanum lycopersicum	Solanaceae	-18.9769	46.7181	-18,976944_46,718056	1176.6	Itasy	Antananarivo	37	Analavory	2	MCC4	MT025	11;7;2;3;4;2;3;4;9;2;3;3;3;3	11	7	2	3	4	2	3	4	9	2	3	3	3	3
3217	C1	258	Indian Ocean	Madagascar	2013	I	18	Solanum lycopersicum	Solanaceae	-18.9769	46.7181	-18,976944_46,718056	1176.6	Itasy	Antananarivo	37	Analavory	1	MCC1	MT004	10;6;6;4;4;6;5;5;5;7;4;5;4;3	10	6	6	4	4	6	5	5	5	7	4	5	4	3
3218	C1	259	Indian Ocean	Madagascar	2013	I	18	Solanum lycopersicum	Solanaceae	-18.9769	46.7181	-18,976944_46,718056	1176.6	Itasy	Antananarivo	37	Analavory	1	MCC1	MT004	10;6;6;4;4;6;5;5;5;7;4;5;4;3	10	6	6	4	4	6	5	5	5	7	4	5	4	3
3219	C1	260	Indian Ocean	Madagascar	2013	I	na	Solanum lycopersicum	Solanaceae	-18.9769	46.7181	-18,976944_46,718056	1176.6	Itasy	Antananarivo	37	Analavory	1	MCC1	MT006	10;6;6;4;4;8;5;5;5;7;4;5;4;3	10	6	6	4	4	8	5	5	5	7	4	5	4	3
3220	C1	261	Indian Ocean	Madagascar	2013	I	18	Solanum lycopersicum	Solanaceae	-18.9769	46.7181	-18,976944_46,718056	1176.6	Itasy	Antananarivo	37	Analavory	1	MCC1	MT006	10;6;6;4;4;8;5;5;5;7;4;5;4;3	10	6	6	4	4	8	5	5	5	7	4	5	4	3
3221	C1	262	Indian Ocean	Madagascar	2013	I	18	Solanum lycopersicum	Solanaceae	-18.9769	46.7181	-18,976944_46,718056	1176.6	Itasy	Antananarivo	37	Analavory	1	MCC1	MT006	10;6;6;4;4;8;5;5;5;7;4;5;4;3	10	6	6	4	4	8	5	5	5	7	4	5	4	3
3222	C1	263	Indian Ocean	Madagascar	2013	I	18	Solanum lycopersicum	Solanaceae	-18.9769	46.7181	-18,976944_46,718056	1176.6	Itasy	Antananarivo	37	Analavory	1	MCC1	MT006	10;6;6;4;4;8;5;5;5;7;4;5;4;3	10	6	6	4	4	8	5	5	5	7	4	5	4	3
3223	C1	264	Indian Ocean	Madagascar	2013	I	18	Solanum lycopersicum	Solanaceae	-18.9769	46.7181	-18,976944_46,718056	1176.6	Itasy	Antananarivo	37	Analavory	1	Singleton	MT026	9;6;6;4;4;4;5;5;5;7;4;5;4;3	9	6	6	4	4	4	5	5	5	7	4	5	4	3
3224	C1	265	Indian Ocean	Madagascar	2013	I	18	Solanum lycopersicum	Solanaceae	-18.9769	46.7181	-18,976944_46,718056	1176.6	Itasy	Antananarivo	37	Analavory	1	MCC1	MT006	10;6;6;4;4;8;5;5;5;7;4;5;4;3	10	6	6	4	4	8	5	5	5	7	4	5	4	3
3226	C1	266	Indian Ocean	Madagascar	2013	I	18	Solanum lycopersicum	Solanaceae	-18.9769	46.7181	-18,976944_46,718056	1176.6	Itasy	Antananarivo	37	Analavory	1	MCC1	MT004	10;6;6;4;4;6;5;5;5;7;4;5;4;3	10	6	6	4	4	6	5	5	5	7	4	5	4	3
3228	C1	269	Indian Ocean	Madagascar	2013	I	18	Solanum lycopersicum	Solanaceae	-18.9769	46.7181	-18,976944_46,718056	1176.6	Itasy	Antananarivo	37	Analavory	1	MCC1	MT006	10;6;6;4;4;8;5;5;5;7;4;5;4;3	10	6	6	4	4	8	5	5	5	7	4	5	4	3
3243	C1	292	Indian Ocean	Madagascar	2013	I	18	Capsicum annuum	Solanaceae	-18.9847	46.7292	-18,984722_46,729167	1190.3	Itasy	Antananarivo	36	Analavory	1	MCC1	MT020	12;6;6;4;4;7;5;5;5;7;4;5;4;3	12	6	6	4	4	7	5	5	5	7	4	5	4	3
3245	C1	295	Indian Ocean	Madagascar	2013	I	18	Solanum aethiopicum	Solanaceae	-19.0844	46.7486	-19,084444_46,748611	1220	Itasy	Antananarivo	39	Moratsiazo	1	MCC1	MT007	10;6;6;4;4;7;5;5;5;7;4;5;4;3	10	6	6	4	4	7	5	5	5	7	4	5	4	3
3246	C1	296	Indian Ocean	Madagascar	2013	I	18	Solanum aethiopicum	Solanaceae	-19.0844	46.7486	-19,084444_46,748611	1220	Itasy	Antananarivo	39	Moratsiazo	1	MCC1	MT007	10;6;6;4;4;7;5;5;5;7;4;5;4;3	10	6	6	4	4	7	5	5	5	7	4	5	4	3
3247	C1	298	Indian Ocean	Madagascar	2013	I	18	Solanum aethiopicum	Solanaceae	-19.0844	46.7486	-19,084444_46,748611	1220	Itasy	Antananarivo	39	Moratsiazo	1	MCC1	MT007	10;6;6;4;4;7;5;5;5;7;4;5;4;3	10	6	6	4	4	7	5	5	5	7	4	5	4	3
3256	C1	336	Indian Ocean	Madagascar	2013	I	18	Solanum tuberosum	Solanaceae	-19.1331	46.7331	-19,133056_46,733056	1461.5	Itasy	Antananarivo	40	Tamoronala	1	MCC2	MT015	10;7;6;4;4;6;5;5;5;6;4;5;4;3	10	7	6	4	4	6	5	5	5	6	4	5	4	3
3257	C1	337	Indian Ocean	Madagascar	2013	I	18	Solanum tuberosum	Solanaceae	-19.1331	46.7331	-19,133056_46,733056	1461.5	Itasy	Antananarivo	40	Tamoronala	1	MCC2	MT015	10;7;6;4;4;6;5;5;5;6;4;5;4;3	10	7	6	4	4	6	5	5	5	6	4	5	4	3
3264	C1	347	Indian Ocean	Madagascar	2013	I	18	Solanum aethiopicum	Solanaceae	-19.035	46.7331	-19,035_46,733056	1224	Itasy	Antananarivo	38	Ambanitavy	1	MCC1	MT007	10;6;6;4;4;7;5;5;5;7;4;5;4;3	10	6	6	4	4	7	5	5	5	7	4	5	4	3
3265	C1	349	Indian Ocean	Madagascar	2013	I	18	Solanum aethiopicum	Solanaceae	-19.035	46.7331	-19,035_46,733056	1224	Itasy	Antananarivo	38	Ambanitavy	1	MCC1	MT007	10;6;6;4;4;7;5;5;5;7;4;5;4;3	10	6	6	4	4	7	5	5	5	7	4	5	4	3
3266	C1	351	Indian Ocean	Madagascar	2013	I	18	Solanum aethiopicum	Solanaceae	-19.035	46.7331	-19,035_46,733056	1224	Itasy	Antananarivo	38	Ambanitavy	1	MCC1	MT027	11;6;6;4;4;7;5;5;5;7;4;5;4;3	11	6	6	4	4	7	5	5	5	7	4	5	4	3
3267	C1	352	Indian Ocean	Madagascar	2013	I	18	Solanum aethiopicum	Solanaceae	-19.035	46.7331	-19,035_46,733056	1224	Itasy	Antananarivo	38	Ambanitavy	1	MCC1	MT007	10;6;6;4;4;7;5;5;5;7;4;5;4;3	10	6	6	4	4	7	5	5	5	7	4	5	4	3
3268	C1	353	Indian Ocean	Madagascar	2013	I	18	Solanum aethiopicum	Solanaceae	-19.035	46.7331	-19,035_46,733056	1224	Itasy	Antananarivo	38	Ambanitavy	1	MCC1	MT007	10;6;6;4;4;7;5;5;5;7;4;5;4;3	10	6	6	4	4	7	5	5	5	7	4	5	4	3
3269	C1	354	Indian Ocean	Madagascar	2013	I	18	Solanum aethiopicum	Solanaceae	-19.035	46.7331	-19,035_46,733056	1224	Itasy	Antananarivo	38	Ambanitavy	1	MCC1	MT007	10;6;6;4;4;7;5;5;5;7;4;5;4;3	10	6	6	4	4	7	5	5	5	7	4	5	4	3
3270	C1	355	Indian Ocean	Madagascar	2013	I	18	Solanum aethiopicum	Solanaceae	-19.035	46.7331	-19,035_46,733056	1224	Itasy	Antananarivo	38	Ambanitavy	1	MCC1	MT007	10;6;6;4;4;7;5;5;5;7;4;5;4;3	10	6	6	4	4	7	5	5	5	7	4	5	4	3
3271	C1	357	Indian Ocean	Madagascar	2013	I	18	Solanum aethiopicum	Solanaceae	-19.035	46.7331	-19,035_46,733056	1224	Itasy	Antananarivo	38	Ambanitavy	1	MCC1	MT007	10;6;6;4;4;7;5;5;5;7;4;5;4;3	10	6	6	4	4	7	5	5	5	7	4	5	4	3
3272	C1	358	Indian Ocean	Madagascar	2013	I	18	Solanum aethiopicum	Solanaceae	-19.035	46.7331	-19,035_46,733056	1224	Itasy	Antananarivo	38	Ambanitavy	1	MCC1	MT007	10;6;6;4;4;7;5;5;5;7;4;5;4;3	10	6	6	4	4	7	5	5	5	7	4	5	4	3
3273	C1	359	Indian Ocean	Madagascar	2013	I	18	Solanum aethiopicum	Solanaceae	-19.035	46.7331	-19,035_46,733056	1224	Itasy	Antananarivo	38	Ambanitavy	1	MCC1	MT007	10;6;6;4;4;7;5;5;5;7;4;5;4;3	10	6	6	4	4	7	5	5	5	7	4	5	4	3
3274	C1	362	Indian Ocean	Madagascar	2013	I	18	Solanum aethiopicum	Solanaceae	-19.035	46.7331	-19,035_46,733056	1224	Itasy	Antananarivo	38	Ambanitavy	1	MCC1	MT007	10;6;6;4;4;7;5;5;5;7;4;5;4;3	10	6	6	4	4	7	5	5	5	7	4	5	4	3
3275	C1	366	Indian Ocean	Madagascar	2013	I	18	Solanum aethiopicum	Solanaceae	-19.035	46.7331	-19,035_46,733056	1224	Itasy	Antananarivo	38	Ambanitavy	1	MCC1	MT007	10;6;6;4;4;7;5;5;5;7;4;5;4;3	10	6	6	4	4	7	5	5	5	7	4	5	4	3
3276	C1	367	Indian Ocean	Madagascar	2013	I	18	Solanum aethiopicum	Solanaceae	-19.035	46.7331	-19,035_46,733056	1224	Itasy	Antananarivo	38	Ambanitavy	1	MCC1	MT007	10;6;6;4;4;7;5;5;5;7;4;5;4;3	10	6	6	4	4	7	5	5	5	7	4	5	4	3
3277	C1	368	Indian Ocean	Madagascar	2013	I	na	Solanum aethiopicum	Solanaceae	-19.035	46.7331	-19,035_46,733056	1224	Itasy	Antananarivo	38	Ambanitavy	1	MCC1	MT007	10;6;6;4;4;7;5;5;5;7;4;5;4;3	10	6	6	4	4	7	5	5	5	7	4	5	4	3
3278	C1	369	Indian Ocean	Madagascar	2013	I	18	Solanum aethiopicum	Solanaceae	-19.035	46.7331	-19,035_46,733056	1224	Itasy	Antananarivo	38	Ambanitavy	1	MCC1	MT007	10;6;6;4;4;7;5;5;5;7;4;5;4;3	10	6	6	4	4	7	5	5	5	7	4	5	4	3
3279	C1	370	Indian Ocean	Madagascar	2013	I	18	Solanum aethiopicum	Solanaceae	-19.035	46.7331	-19,035_46,733056	1224	Itasy	Antananarivo	38	Ambanitavy	1	MCC1	MT007	10;6;6;4;4;7;5;5;5;7;4;5;4;3	10	6	6	4	4	7	5	5	5	7	4	5	4	3
3280	C1	371	Indian Ocean	Madagascar	2013	I	18	Solanum aethiopicum	Solanaceae	-19.035	46.7331	-19,035_46,733056	1224	Itasy	Antananarivo	38	Ambanitavy	1	MCC1	MT007	10;6;6;4;4;7;5;5;5;7;4;5;4;3	10	6	6	4	4	7	5	5	5	7	4	5	4	3
3281	C1	372	Indian Ocean	Madagascar	2013	I	18	Solanum aethiopicum	Solanaceae	-19.035	46.7331	-19,035_46,733056	1224	Itasy	Antananarivo	38	Ambanitavy	1	MCC1	MT007	10;6;6;4;4;7;5;5;5;7;4;5;4;3	10	6	6	4	4	7	5	5	5	7	4	5	4	3
3282	C1	373	Indian Ocean	Madagascar	2013	I	18	Solanum aethiopicum	Solanaceae	-19.035	46.7331	-19,035_46,733056	1224	Itasy	Antananarivo	38	Ambanitavy	1	MCC1	MT007	10;6;6;4;4;7;5;5;5;7;4;5;4;3	10	6	6	4	4	7	5	5	5	7	4	5	4	3
3283	C1	374	Indian Ocean	Madagascar	2013	I	18	Solanum aethiopicum	Solanaceae	-19.035	46.7331	-19,035_46,733056	1224	Itasy	Antananarivo	38	Ambanitavy	1	MCC1	MT007	10;6;6;4;4;7;5;5;5;7;4;5;4;3	10	6	6	4	4	7	5	5	5	7	4	5	4	3
3284	C1	375	Indian Ocean	Madagascar	2013	I	18	Solanum aethiopicum	Solanaceae	-19.035	46.7331	-19,035_46,733056	1224	Itasy	Antananarivo	38	Ambanitavy	1	MCC1	MT007	10;6;6;4;4;7;5;5;5;7;4;5;4;3	10	6	6	4	4	7	5	5	5	7	4	5	4	3
3285	C1	376	Indian Ocean	Madagascar	2013	I	18	Solanum aethiopicum	Solanaceae	-19.035	46.7331	-19,035_46,733056	1224	Itasy	Antananarivo	38	Ambanitavy	1	MCC2	MT015	10;7;6;4;4;6;5;5;5;6;4;5;4;3	10	7	6	4	4	6	5	5	5	6	4	5	4	3
3286	C1	377	Indian Ocean	Madagascar	2013	I	18	Solanum tuberosum	Solanaceae	-18.7211	47.2836	-18,721111_47,283611	1275.7	Analamanga	Antananarivo	29	Bemasoandro	1	MCC1	MT028	10;6;6;4;4;5;5;5;6;7;4;5;4;3	10	6	6	4	4	5	5	5	6	7	4	5	4	3
3287	C1	380	Indian Ocean	Madagascar	2013	I	18	Solanum tuberosum	Solanaceae	-18.7211	47.2836	-18,721111_47,283611	1275.7	Analamanga	Antananarivo	29	Bemasoandro	1	MCC1	MT007	10;6;6;4;4;7;5;5;5;7;4;5;4;3	10	6	6	4	4	7	5	5	5	7	4	5	4	3
3288	C1	382	Indian Ocean	Madagascar	2013	I	18	Solanum tuberosum	Solanaceae	-18.7211	47.2836	-18,721111_47,283611	1275.7	Analamanga	Antananarivo	29	Bemasoandro	1	MCC1	MT023	10;6;6;4;4;4;5;5;6;7;4;5;4;3	10	6	6	4	4	4	5	5	6	7	4	5	4	3
3289	C1	383	Indian Ocean	Madagascar	2013	I	18	Solanum tuberosum	Solanaceae	-18.7211	47.2836	-18,721111_47,283611	1275.7	Analamanga	Antananarivo	29	Bemasoandro	1	MCC1	MT024	10;6;8;4;4;6;5;5;5;7;4;5;4;3	10	6	8	4	4	6	5	5	5	7	4	5	4	3
3290	C1	384	Indian Ocean	Madagascar	2013	I	18	Solanum tuberosum	Solanaceae	-18.7211	47.2836	-18,721111_47,283611	1275.7	Analamanga	Antananarivo	29	Bemasoandro	1	MCC1	MT028	10;6;6;4;4;5;5;5;6;7;4;5;4;3	10	6	6	4	4	5	5	5	6	7	4	5	4	3
3291	C1	385	Indian Ocean	Madagascar	2013	I	18	Solanum tuberosum	Solanaceae	-18.7211	47.2836	-18,721111_47,283611	1275.7	Analamanga	Antananarivo	29	Bemasoandro	1	MCC1	MT023	10;6;6;4;4;4;5;5;6;7;4;5;4;3	10	6	6	4	4	4	5	5	6	7	4	5	4	3
3292	C1	387	Indian Ocean	Madagascar	2013	I	18	Solanum tuberosum	Solanaceae	-18.7211	47.2836	-18,721111_47,283611	1275.7	Analamanga	Antananarivo	29	Bemasoandro	1	MCC1	MT028	10;6;6;4;4;5;5;5;6;7;4;5;4;3	10	6	6	4	4	5	5	5	6	7	4	5	4	3
3457	C1	301	Indian Ocean	Madagascar	2013	I	18	Solanum aethiopicum	Solanaceae	-19.0844	46.7486	-19,084444_46,748611	1220	Itasy	Antananarivo	39	Moratsiazo	1	MCC1	MT029	10;6;7;4;4;7;5;5;5;7;4;5;4;3	10	6	7	4	4	7	5	5	5	7	4	5	4	3
3458	C1	302	Indian Ocean	Madagascar	2013	I	18	Solanum aethiopicum	Solanaceae	-19.0844	46.7486	-19,084444_46,748611	1220	Itasy	Antananarivo	39	Moratsiazo	1	MCC1	MT007	10;6;6;4;4;7;5;5;5;7;4;5;4;3	10	6	6	4	4	7	5	5	5	7	4	5	4	3
3459	C1	303	Indian Ocean	Madagascar	2013	I	18	Solanum aethiopicum	Solanaceae	-19.0844	46.7486	-19,084444_46,748611	1220	Itasy	Antananarivo	39	Moratsiazo	1	MCC1	MT030	10;6;6;4;4;7;5;5;5;5;4;5;4;3	10	6	6	4	4	7	5	5	5	5	4	5	4	3
3460	C1	304	Indian Ocean	Madagascar	2013	I	18	Solanum aethiopicum	Solanaceae	-19.0844	46.7486	-19,084444_46,748611	1220	Itasy	Antananarivo	39	Moratsiazo	1	MCC1	MT007	10;6;6;4;4;7;5;5;5;7;4;5;4;3	10	6	6	4	4	7	5	5	5	7	4	5	4	3
3461	C1	305	Indian Ocean	Madagascar	2013	I	18	Solanum aethiopicum	Solanaceae	-19.0844	46.7486	-19,084444_46,748611	1220	Itasy	Antananarivo	39	Moratsiazo	1	MCC1	MT007	10;6;6;4;4;7;5;5;5;7;4;5;4;3	10	6	6	4	4	7	5	5	5	7	4	5	4	3
3462	C1	306	Indian Ocean	Madagascar	2013	I	18	Solanum aethiopicum	Solanaceae	-19.0844	46.7486	-19,084444_46,748611	1220	Itasy	Antananarivo	39	Moratsiazo	1	MCC1	MT007	10;6;6;4;4;7;5;5;5;7;4;5;4;3	10	6	6	4	4	7	5	5	5	7	4	5	4	3
3463	C1	307	Indian Ocean	Madagascar	2013	I	18	Solanum aethiopicum	Solanaceae	-19.0844	46.7486	-19,084444_46,748611	1220	Itasy	Antananarivo	39	Moratsiazo	1	MCC1	MT007	10;6;6;4;4;7;5;5;5;7;4;5;4;3	10	6	6	4	4	7	5	5	5	7	4	5	4	3
3464	C1	308	Indian Ocean	Madagascar	2013	I	18	Solanum aethiopicum	Solanaceae	-19.0844	46.7486	-19,084444_46,748611	1220	Itasy	Antananarivo	39	Moratsiazo	1	MCC1	MT031	10;4;6;4;4;7;5;5;5;7;4;5;4;3	10	4	6	4	4	7	5	5	5	7	4	5	4	3
3465	C1	309	Indian Ocean	Madagascar	2013	I	18	Solanum aethiopicum	Solanaceae	-19.0844	46.7486	-19,084444_46,748611	1220	Itasy	Antananarivo	39	Moratsiazo	1	MCC1	MT007	10;6;6;4;4;7;5;5;5;7;4;5;4;3	10	6	6	4	4	7	5	5	5	7	4	5	4	3
3466	C1	310	Indian Ocean	Madagascar	2013	I	18	Solanum aethiopicum	Solanaceae	-19.0844	46.7486	-19,084444_46,748611	1220	Itasy	Antananarivo	39	Moratsiazo	1	MCC1	MT027	11;6;6;4;4;7;5;5;5;7;4;5;4;3	11	6	6	4	4	7	5	5	5	7	4	5	4	3
3467	C1	311	Indian Ocean	Madagascar	2013	I	18	Solanum aethiopicum	Solanaceae	-19.0844	46.7486	-19,084444_46,748611	1220	Itasy	Antananarivo	39	Moratsiazo	1	MCC1	MT007	10;6;6;4;4;7;5;5;5;7;4;5;4;3	10	6	6	4	4	7	5	5	5	7	4	5	4	3
3468	C1	312	Indian Ocean	Madagascar	2013	I	18	Solanum aethiopicum	Solanaceae	-19.0844	46.7486	-19,084444_46,748611	1220	Itasy	Antananarivo	39	Moratsiazo	1	MCC1	MT007	10;6;6;4;4;7;5;5;5;7;4;5;4;3	10	6	6	4	4	7	5	5	5	7	4	5	4	3
3469	C1	313	Indian Ocean	Madagascar	2013	I	18	Solanum aethiopicum	Solanaceae	-19.0844	46.7486	-19,084444_46,748611	1220	Itasy	Antananarivo	39	Moratsiazo	1	MCC1	MT007	10;6;6;4;4;7;5;5;5;7;4;5;4;3	10	6	6	4	4	7	5	5	5	7	4	5	4	3
3470	C1	314	Indian Ocean	Madagascar	2013	I	18	Solanum aethiopicum	Solanaceae	-19.0844	46.7486	-19,084444_46,748611	1220	Itasy	Antananarivo	39	Moratsiazo	1	MCC1	MT007	10;6;6;4;4;7;5;5;5;7;4;5;4;3	10	6	6	4	4	7	5	5	5	7	4	5	4	3
3471	C1	315	Indian Ocean	Madagascar	2013	I	18	Solanum aethiopicum	Solanaceae	-19.0844	46.7486	-19,084444_46,748611	1220	Itasy	Antananarivo	39	Moratsiazo	1	MCC1	MT007	10;6;6;4;4;7;5;5;5;7;4;5;4;3	10	6	6	4	4	7	5	5	5	7	4	5	4	3
3472	C1	316	Indian Ocean	Madagascar	2013	I	18	Solanum aethiopicum	Solanaceae	-19.0844	46.7486	-19,084444_46,748611	1220	Itasy	Antananarivo	39	Moratsiazo	1	MCC1	MT007	10;6;6;4;4;7;5;5;5;7;4;5;4;3	10	6	6	4	4	7	5	5	5	7	4	5	4	3
3480	C1	348	Indian Ocean	Madagascar	2013	I	18	Solanum aethiopicum	Solanaceae	-19.035	46.7331	-19,035_46,733056	1224	Itasy	Antananarivo	38	Ambanitavy	1	MCC1	MT007	10;6;6;4;4;7;5;5;5;7;4;5;4;3	10	6	6	4	4	7	5	5	5	7	4	5	4	3
3484	C1	361	Indian Ocean	Madagascar	2013	I	18	Solanum aethiopicum	Solanaceae	-19.035	46.7331	-19,035_46,733056	1224	Itasy	Antananarivo	38	Ambanitavy	1	MCC1	MT007	10;6;6;4;4;7;5;5;5;7;4;5;4;3	10	6	6	4	4	7	5	5	5	7	4	5	4	3
3507	C1	91	Indian Ocean	Madagascar	2013	I	18	Solanum lycopersicum	Solanaceae	-19.0108	47.2686	-19,010833_47,268611	1348.7	Itasy	Antananarivo	34	Ampangabe	1	MCC1	MT004	10;6;6;4;4;6;5;5;5;7;4;5;4;3	10	6	6	4	4	6	5	5	5	7	4	5	4	3
5917	C2		Indian Ocean	Madagascar	2018	I	46	-		-19.4449	48.92	-19,444867_48,919967	5.2	Atsinanana	Toamasina	27	Vatomandry	2	MCC3	MT014	12;4;2;4;4;2;6;4;17;3;3;3;3;3
5918	C2		Indian Ocean	Madagascar	2018	I	46	Capsicum annuum	Solanaceae	-19.5745	48.8071	-19,574483_48,8071	10.7	Atsinanana	Toamasina	28		2	Singleton	MT327	11;4;2;4;4;2;6;4;18;3;3;3;3;3
5919	C2		Indian Ocean	Madagascar	2018	I	18	Solanaceae	Solanaceae	-19.4449	48.92	-19,444867_48,919967	5.2	Atsinanana	Toamasina	27	Vatomandry	1	Singleton	MT326	11;5;6;4;4;9;5;5;5;7;4;5;3;3
5920	C2		Indian Ocean	Madagascar	2018	I	18	Solanaceae	Solanaceae	-19.4449	48.92	-19,444867_48,919967	5.2	Atsinanana	Toamasina	27	Vatomandry	1	Singleton	MT346	10;6;7;4;4;6;5;5;5;7;3;3;3;3
5921	C2		Indian Ocean	Madagascar	2018	I	18	-		na	na	na_na	?	na				#N/A	#N/A	NA	#N/A
5922	C2		Indian Ocean	Madagascar	2018	I	18	Solanaceae	Solanaceae	-19.4449	48.92	-19,444867_48,919967	5.2	Atsinanana	Toamasina		Vatomandry	#N/A	#N/A	NA	#N/A
5923	C2		Indian Ocean	Madagascar	2018	I	18	Solanum melongena	Solanaceae	-19.4449	48.92	-19,444867_48,919967	5.2	Atsinanana	Toamasina	27	Vatomandry	1	Singleton	MT343	9;6;7;4;4;6;5;5;5;7;3;3;4;3
5924	C2		Indian Ocean	Madagascar	2018	I	46	Helianthus	Asteraceae	-19.4449	48.92	-19,444867_48,919967	5.2	Atsinanana	Toamasina	27	Vatomandry	2	Singleton	MT353	12;4;3;4;4;2;6;4;17;3;4;5;3;3
5925	C2		Indian Ocean	Madagascar	2018	I	18	Cucurbita pepo	Cucurbitaceae	-17.641	49.4406	-17,641017_49,440633	18.5	Atsinanana	Toamasina	18		#N/A	#N/A	NA	#N/A
5926	C2		Indian Ocean	Madagascar	2018	I	46	Capsicum annuum	Solanaceae	-19.4449	48.92	-19,444867_48,919967	5.2	Atsinanana	Toamasina	27	Vatomandry	2	Singleton	MT354	12;4;3;4;4;2;6;4;17;3;4;3;4;3
5927	C2		Indian Ocean	Madagascar	2018	I	18	Solanaceae	Solanaceae	-19.4449	48.92	-19,444867_48,919967	5.2	Atsinanana	Toamasina	27	Vatomandry	#N/A	#N/A	NA	#N/A
5928	C2		Indian Ocean	Madagascar	2018	I	18	Solanum americanum	Solanaceae	-17.641	49.4406	-17,641017_49,440633	18.5	Atsinanana	Toamasina	18		#N/A	#N/A	NA	#N/A
5929	C2		Indian Ocean	Madagascar	2018	I	18	Colocasia esculenta	Araceae	-17.6538	49.4692	-17,653817_49,4692	6.7	Atsinanana	Toamasina	21		#N/A	#N/A	NA	#N/A
5930	C2		Indian Ocean	Madagascar	2018	I	46	-		-17.6513	49.456	-17,651333_49,455967	14.3	Atsinanana	Toamasina	20		#N/A	#N/A	NA	#N/A
5931	C2		Indian Ocean	Madagascar	2018	I	46	Capsicum annuum	Solanaceae	-19.5745	48.8071	-19,574483_48,8071	10.7	Atsinanana	Toamasina	28		2	Singleton	MT345	10;4;3;4;4;2;6;4;18;3;4;5;4;3
5932	C2		Indian Ocean	Madagascar	2018	I	18	Colocasia esculenta	Araceae	-17.6504	49.4544	-17,650383_49,454367	14.2	Atsinanana	Toamasina	19		1	Singleton	MT325	6;8;5;4;4;4;5;5;9;5;4;4;4;3
5933	C2		Indian Ocean	Madagascar	2018	I	18	Citrullus lanatus	Cucurbitaceae	-17.641	49.4406	-17,641017_49,440633	18.5	Atsinanana	Toamasina			#N/A	#N/A	NA	#N/A
5934	C2		Indian Ocean	Madagascar	2018	I	46	Fabaceae	Fabaceae	-19.4449	48.92	-19,444867_48,919967	5.2	Atsinanana	Toamasina	27	Vatomandry	2	MCC3	MT014	12;4;2;4;4;2;6;4;17;3;3;3;3;3
5935	C2		Indian Ocean	Madagascar	2018	I	46	Capsicum annuum	Solanaceae	-19.4449	48.92	-19,444867_48,919967	5.2	Atsinanana	Toamasina	27	Vatomandry	2	MCC3	MT014	12;4;2;4;4;2;6;4;17;3;3;3;3;3
5936	C2		Indian Ocean	Madagascar	2018	I	18	Solanum americanum	Solanaceae	-17.641	49.4406	-17,641017_49,440633	18.5	Atsinanana	Toamasina	18		#N/A	#N/A	NA	#N/A
5937	C2		Indian Ocean	Madagascar	2018	I	18	Solanum melongena	Solanaceae	-19.4449	48.92	-19,444867_48,919967	5.2	Atsinanana	Toamasina	27	Vatomandry	1	Singleton	MT254	9;6;6;4;4;6;5;5;5;7;4;5;4;3
5939	C2		Indian Ocean	Madagascar	2018	I	18	Solanaceae	Solanaceae	-17.6504	49.4544	-17,650383_49,454367	14.2	Atsinanana	Toamasina	19	Vatomandry	#N/A	#N/A	NA	#N/A
5940	C2		Indian Ocean	Madagascar	2018	I	18	Solanum melongena	Solanaceae	-19.4449	48.92	-19,444867_48,919967	5.2	Atsinanana	Toamasina	27	Vatomandry	1	Singleton	MT254	9;6;6;4;4;6;5;5;5;7;4;5;4;3
5941	C2		Indian Ocean	Madagascar	2018	I	46	Solanum melongena	Solanaceae	-19.4449	48.92	-19,444867_48,919967	5.2	Atsinanana	Toamasina	27	Vatomandry	2	MCC3	MT014	12;4;2;4;4;2;6;4;17;3;3;3;3;3
5942	C2		Indian Ocean	Madagascar	2018	I	46	Musa	Musaceae	-19.4449	48.92	-19,444867_48,919967	5.2	Atsinanana	Toamasina	27	Vatomandry	#N/A	#N/A	NA	#N/A
5943	C2		Indian Ocean	Madagascar	2018	I	18	Solanaceae	Solanaceae	-19.4449	48.92	-19,444867_48,919967	5.2	Atsinanana	Toamasina	27	Vatomandry	1	Singleton	MT326	11;5;6;4;4;9;5;5;5;7;4;5;3;3
5944	C2		Indian Ocean	Madagascar	2018	I	46	-		na	na	na_na	?	na				2	Singleton	MT327	11;4;2;4;4;2;6;4;18;3;3;3;3;3
5945	C2		Indian Ocean	Madagascar	2018	I	46	Helianthus	Asteraceae	-19.4449	48.92	-19,444867_48,919967	5.2	Atsinanana	Toamasina	27	Vatomandry	2	MCC3	MT014	12;4;2;4;4;2;6;4;17;3;3;3;3;3
5946	C2		Indian Ocean	Madagascar	2018	I	46	-		-17.6504	49.4544	-17,650383_49,454367	14.2	Atsinanana	Toamasina	19		2	MCC3	MT328	12;4;2;4;4;2;6;4;14;3;3;3;3;3
5947	C2		Indian Ocean	Madagascar	2018	I	46	Capsicum annuum	Solanaceae	-19.5745	48.8071	-19,574483_48,8071	10.7	Atsinanana	Toamasina	28		2	MCC3	MT014	12;4;2;4;4;2;6;4;17;3;3;3;3;3
5948	C2		Indian Ocean	Madagascar	2018	I	46	-		-19.4449	48.92	-19,444867_48,919967	5.2	Atsinanana	Toamasina	27	Vatomandry	#N/A	#N/A	NA	#N/A
5949	C2		Indian Ocean	Madagascar	2018	I	46	Solanaceae	Solanaceae	-19.4449	48.92	-19,444867_48,919967	5.2	Atsinanana	Toamasina	27	Vatomandry	2	MCC3	MT014	12;4;2;4;4;2;6;4;17;3;3;3;3;3
5950	C2		Indian Ocean	Madagascar	2018	I	46	Capsicum annuum	Solanaceae	-19.5745	48.8071	-19,574483_48,8071	10.7	Atsinanana	Toamasina			#N/A	#N/A	NA	#N/A
5951	C2		Indian Ocean	Madagascar	2018	I	18	Solanum americanum	Solanaceae	-17.641	49.4406	-17,641017_49,440633	18.5	Atsinanana	Toamasina	18		1	Singleton	MT341	6;8;6;4;4;4;5;5;9;3;3;5;4;3
5952	C2		Indian Ocean	Madagascar	2018	I	46	Solanum melongena	Solanaceae	-19.5745	48.8071	-19,574483_48,8071	10.7	Atsinanana	Toamasina	28		2	Singleton	MT355	12;4;3;4;4;2;6;4;16;5;3;3;3;3
5953	C2		Indian Ocean	Madagascar	2018	I	46	Solanum melongena	Solanaceae	-17.641	49.4406	-17,641017_49,440633	18.5	Atsinanana	Toamasina	18		2	MCC9	MT356	12;4;3;4;4;2;6;4;14;7;4;3;3;3
5954	C2		Indian Ocean	Madagascar	2018	I	18	Solanum americanum	Solanaceae	-17.641	49.4406	-17,641017_49,440633	18.5	Atsinanana	Toamasina			#N/A	#N/A	NA	#N/A
5955	C2		Indian Ocean	Madagascar	2018	I	18	Solanum americanum	Solanaceae	-17.641	49.4406	-17,641017_49,440633	18.5	Atsinanana	Toamasina	18		#N/A	#N/A	NA	#N/A
5956	C2		Indian Ocean	Madagascar	2018	I	46	Solanaceae	Solanaceae	-17.6504	49.4544	-17,650383_49,454367	14.2	Atsinanana	Toamasina	19		2	MCC3	MT328	12;4;2;4;4;2;6;4;14;3;3;3;3;3
5957	C2		Indian Ocean	Madagascar	2018	I	46	Solanum americanum	Solanaceae	-17.641	49.4406	-17,641017_49,440633	18.5	Atsinanana	Toamasina	18		2	MCC3	MT329	13;4;2;4;4;2;6;4;17;3;3;3;3;3
5958	C2		Indian Ocean	Madagascar	2018	I	46	-		-17.6513	49.456	-17,651333_49,455967	14.3	Atsinanana	Toamasina	20		2	MCC10	MT349	11;4;3;4;4;2;6;4;9;7;3;3;3;3
5959	C2		Indian Ocean	Madagascar	2018	I	18	Phaseolus vulgaris	Fabaceae	-18.922	47.8117	-18,92205_47,811683	1405.9	Analamanga	Antananarivo	33	Manjakandriana	#N/A	#N/A	NA	#N/A
5960	C2		Indian Ocean	Madagascar	2018	I	18	Phaseolus vulgaris	Fabaceae	-18.922	47.8117	-18,92205_47,811683	1405.9	Analamanga	Antananarivo	33	Manjakandriana	1	MCC1	MT334	10;6;6;4;4;4;5;5;5;7;4;5;4;3
5961	C2		Indian Ocean	Madagascar	2018	I	18	Capsicum annuum	Solanaceae	-18.0532	49.3641	-18,053167_49,364133	14	Atsinanana	Toamasina	23	Tamatave	1	MCC1	MT334	10;6;6;4;4;4;5;5;5;7;4;5;4;3
5962	C2		Indian Ocean	Madagascar	2018	I	18	Capsicum annuum	Solanaceae	-18.0532	49.3641	-18,053167_49,364133	14	Atsinanana	Toamasina	23	Tamatave	1	MCC1	MT334	10;6;6;4;4;4;5;5;5;7;4;5;4;3
5963	C2		Indian Ocean	Madagascar	2018	I	18	Capsicum annuum	Solanaceae	-18.0532	49.3641	-18,053167_49,364133	14	Atsinanana	Toamasina	23	Tamatave	#N/A	#N/A	NA	#N/A
5964	C2		Indian Ocean	Madagascar	2018	I	18	Capsicum annuum	Solanaceae	-18.0532	49.3641	-18,053167_49,364133	14	Atsinanana	Toamasina		Tamatave	#N/A	#N/A	NA	#N/A
5965	C2		Indian Ocean	Madagascar	2018	I	18	Capsicum annuum	Solanaceae	-18.0532	49.3641	-18,053167_49,364133	14	Atsinanana	Toamasina	23	Tamatave	1	MCC1	MT334	10;6;6;4;4;4;5;5;5;7;4;5;4;3
5966	C2		Indian Ocean	Madagascar	2018	I	18	Capsicum annuum	Solanaceae	-18.0532	49.3641	-18,053167_49,364133	14	Atsinanana	Toamasina		Tamatave	#N/A	#N/A	NA	#N/A
5967	C2		Indian Ocean	Madagascar	2018	I	18	Capsicum annuum	Solanaceae	-18.0532	49.3641	-18,053167_49,364133	14	Atsinanana	Toamasina		Tamatave	#N/A	#N/A	NA	#N/A
5968	C2		Indian Ocean	Madagascar	2018	I	18	Capsicum annuum	Solanaceae	-18.0532	49.3641	-18,053167_49,364133	14	Atsinanana	Toamasina	23	Tamatave	1	MCC1	MT028	10;6;6;4;4;5;5;5;6;7;4;5;4;3
5969	C2		Indian Ocean	Madagascar	2018	I	18	Capsicum annuum	Solanaceae	-18.0532	49.3641	-18,053167_49,364133	14	Atsinanana	Toamasina	23	Tamatave	1	MCC1	MT334	10;6;6;4;4;4;5;5;5;7;4;5;4;3
5970	C2		Indian Ocean	Madagascar	2018	I	18	Capsicum annuum	Solanaceae	-18.0532	49.3641	-18,053167_49,364133	14	Atsinanana	Toamasina	23	Tamatave	1	MCC1	MT334	10;6;6;4;4;4;5;5;5;7;4;5;4;3
5971	C2		Indian Ocean	Madagascar	2018	I	18	Capsicum annuum	Solanaceae	-18.0532	49.3641	-18,053167_49,364133	14	Atsinanana	Toamasina	23	Tamatave	#N/A	#N/A	NA	#N/A
5972	C2		Indian Ocean	Madagascar	2018	I	18	Capsicum annuum	Solanaceae	-18.0532	49.3641	-18,053167_49,364133	14	Atsinanana	Toamasina	23	Tamatave	#N/A	#N/A	NA	#N/A
5973	C2		Indian Ocean	Madagascar	2018	I	18	Capsicum annuum	Solanaceae	-18.0532	49.3641	-18,053167_49,364133	14	Atsinanana	Toamasina	23	Tamatave	1	MCC1	MT334	10;6;6;4;4;4;5;5;5;7;4;5;4;3
5974	C2		Indian Ocean	Madagascar	2018	I	18	Capsicum annuum	Solanaceae	-18.0532	49.3641	-18,053167_49,364133	14	Atsinanana	Toamasina	23	Tamatave	#N/A	#N/A	NA	#N/A
5975	C2		Indian Ocean	Madagascar	2018	I	18	Capsicum annuum	Solanaceae	-18.0532	49.3641	-18,053167_49,364133	14	Atsinanana	Toamasina		Tamatave	#N/A	#N/A	NA	#N/A
5976	C2		Indian Ocean	Madagascar	2018	I	18	Capsicum annuum	Solanaceae	-18.0532	49.3641	-18,053167_49,364133	14	Atsinanana	Toamasina	23	Tamatave	#N/A	#N/A	NA	#N/A
5977	C2		Indian Ocean	Madagascar	2018	I	18	Capsicum annuum	Solanaceae	-18.0532	49.3641	-18,053167_49,364133	14	Atsinanana	Toamasina	23	Tamatave	1	MCC1	MT028	10;6;6;4;4;5;5;5;6;7;4;5;4;3
5978	C2		Indian Ocean	Madagascar	2018	I	18	Capsicum annuum	Solanaceae	-18.0532	49.3641	-18,053167_49,364133	14	Atsinanana	Toamasina	23	Tamatave	1	MCC8	MT347	10;6;7;4;4;5;5;5;6;3;3;5;4;3
5979	C2		Indian Ocean	Madagascar	2018	I	18	Mimosoideae	Mimosoideae	-18.0532	49.3641	-18,053167_49,364133	14	Atsinanana	Toamasina	23	Tamatave	1	MCC8	MT348	10;6;7;4;4;5;5;5;6;3;4;5;4;3
5980	C2		Indian Ocean	Madagascar	2018	I	18	Mimosoideae	Mimosoideae	-18.0532	49.3641	-18,053167_49,364133	14	Atsinanana	Toamasina	23	Tamatave	1	MCC8	MT347	10;6;7;4;4;5;5;5;6;3;3;5;4;3
5981	C2		Indian Ocean	Madagascar	2018	I	46	Capsicum annuum	Solanaceae	-17.3956	49.3705	-17,3956_49,370483	79.9	Ananlanjirofo	Toamasina	14	Route de Betampona	2	MCC4	MT358	13;4;3;4;4;2;6;4;11;7;4;3;3;3
5982	C2		Indian Ocean	Madagascar	2018	I	46	Solanum macrocarpon	Solanaceae	-17.3956	49.3705	-17,3956_49,370483	79.9	Ananlanjirofo	Toamasina	14	Route de Betampona	2	Singleton	MT362	14;4;3;4;4;2;6;4;16;7;4;3;3;3
5983	C2		Indian Ocean	Madagascar	2018	I	46	Solanum macrocarpon	Solanaceae	-17.3956	49.3705	-17,3956_49,370483	79.9	Ananlanjirofo	Toamasina	14	Route de Betampona	2	MCC3	MT330	14;4;2;4;4;2;6;4;16;3;3;3;3;3
5984	C2		Indian Ocean	Madagascar	2018	I	46	Solanum mauritianum	Solanaceae	-17.399	49.36	-17,399017_49,359967	177.8	Ananlanjirofo	Toamasina	15	Route de Betampona	2	MCC3	MT330	14;4;2;4;4;2;6;4;16;3;3;3;3;3
5985	C2		Indian Ocean	Madagascar	2018	I	46	-		-17.4009	49.3568	-17,400917_49,3568	202.8	Ananlanjirofo	Toamasina	17	Route de Betampona	2	MCC4	MT359	13;4;3;4;4;2;6;4;11;3;4;3;3;3
5986	C2		Indian Ocean	Madagascar	2018	I	18	Solanum melongena	Solanaceae	-17.4009	49.3568	-17,400917_49,3568	202.8	Ananlanjirofo	Toamasina	17	Route de Betampona	1	MCC1	MT027	11;6;6;4;4;7;5;5;5;7;4;5;4;3
5987	C2		Indian Ocean	Madagascar	2018	I	46	Solanum melongena	Solanaceae	-17.4009	49.3568	-17,400917_49,3568	202.8	Ananlanjirofo	Toamasina	17	Route de Betampona	1	MCC6	MT351	11;6;7;4;4;7;5;5;5;3;3;5;4;3
5988	C2		Indian Ocean	Madagascar	2018	I	46	Solanum melongena	Solanaceae	-17.4009	49.3568	-17,400917_49,3568	202.8	Ananlanjirofo	Toamasina	17	Route de Betampona	2	MCC4	MT360	13;4;3;4;4;2;6;4;16;3;4;3;3;3
5989	C2		Indian Ocean	Madagascar	2018	I	18	Asteraceae	Asteraceae	-17.4002	49.3589	-17,400167_49,358867	192	Ananlanjirofo	Toamasina	16	Route de Betampona	1	MCC6	MT352	11;6;7;4;4;7;5;5;5;3;4;5;4;3
5990	C2		Indian Ocean	Madagascar	2018	I	46	-		-17.6513	49.456	-17,651333_49,455967	14.3	Atsinanana	Toamasina	20		2	MCC10	MT350	11;4;3;4;4;2;6;4;9;5;3;3;3;3
5991	C2		Indian Ocean	Madagascar	2018	I	46	-		-17.6513	49.456	-17,651333_49,455967	14.3	Atsinanana	Toamasina	20		#N/A	#N/A	NA	#N/A
5992	C2		Indian Ocean	Madagascar	2018	I	46	Solanaceae	Solanaceae	-17.6504	49.4544	-17,650383_49,454367	14.2	Atsinanana	Toamasina	19		#N/A	#N/A	NA	#N/A
5993	C2		Indian Ocean	Madagascar	2018	I	18	Solanum americanum	Solanaceae	-17.641	49.4406	-17,641017_49,440633	18.5	Atsinanana	Toamasina			#N/A	#N/A	NA	#N/A
5994	C2		Indian Ocean	Madagascar	2018	I	18	Solanum americanum	Solanaceae	-17.641	49.4406	-17,641017_49,440633	18.5	Atsinanana	Toamasina	18		#N/A	#N/A	NA	#N/A
5995	C2		Indian Ocean	Madagascar	2018	I	18	Solanum americanum	Solanaceae	-17.641	49.4406	-17,641017_49,440633	18.5	Atsinanana	Toamasina			#N/A	#N/A	NA	#N/A
5996	C2		Indian Ocean	Madagascar	2018	I	18	Solanum americanum	Solanaceae	-17.641	49.4406	-17,641017_49,440633	18.5	Atsinanana	Toamasina	18		#N/A	#N/A	NA	#N/A
5997	C2		Indian Ocean	Madagascar	2018	I	18	Solanum americanum	Solanaceae	-17.641	49.4406	-17,641017_49,440633	18.5	Atsinanana	Toamasina	18		#N/A	#N/A	NA	#N/A
5998	C2		Indian Ocean	Madagascar	2018	I	18	Solanum americanum	Solanaceae	-17.641	49.4406	-17,641017_49,440633	18.5	Atsinanana	Toamasina	18		#N/A	#N/A	NA	#N/A
5999	C2		Indian Ocean	Madagascar	2018	I	18	Solanum americanum	Solanaceae	-17.641	49.4406	-17,641017_49,440633	18.5	Atsinanana	Toamasina	18		#N/A	#N/A	NA	#N/A
6000	C2		Indian Ocean	Madagascar	2018	I	46	Solanum americanum	Solanaceae	-17.641	49.4406	-17,641017_49,440633	18.5	Atsinanana	Toamasina	18		2	MCC9	MT357	12;4;3;4;4;2;6;4;17;7;4;3;3;3
6001	C2		Indian Ocean	Madagascar	2018	I	46	-		-17.641	49.4406	-17,641017_49,440633	18.5	Atsinanana	Toamasina	18		2	Singleton	MT361	13;4;3;4;4;2;6;4;17;4;4;3;3;3
6249	C2		Indian Ocean	Madagascar	2019	I		Solanum melongena	Solanaceae	-15.7055	46.3917	-15,705484_46,391709	12	Boeny	Mahajanga	10	District Mahajanga II, CR Belobaka,secteur Tsararivotra	1	MCC2	MT239	6;6;7;2;4;7;6;5;6;6;4;4;3;3
6250	C2		Indian Ocean	Madagascar	2019	I	18	Solanum melongena	Solanaceae	-15.7055	46.3917	-15,705484_46,391709	12	Boeny	Mahajanga	10	District Mahajanga II, CR Belobaka,secteur Tsararivotra	1	MCC2	MT235	6;6;7;2;4;7;5;5;6;6;4;4;3;3
6251	C2		Indian Ocean	Madagascar	2019	I		Solanum melongena	Solanaceae	-15.7055	46.3917	-15,705484_46,391709	12	Boeny	Mahajanga	10	District Mahajanga II, CR Belobaka,secteur Tsararivotra	1	MCC2	MT236	6;6;7;2;4;8;6;5;6;6;4;4;3;3
6252	C2		Indian Ocean	Madagascar	2019	I	18	Solanum melongena	Solanaceae	-15.7055	46.3917	-15,705484_46,391709	12	Boeny	Mahajanga	10	District Mahajanga II, CR Belobaka,secteur Tsararivotra	1	MCC2	MT236	6;6;7;2;4;8;6;5;6;6;4;4;3;3
6253	C2		Indian Ocean	Madagascar	2019	I	18	Solanum melongena	Solanaceae	-15.7055	46.3917	-15,705484_46,391709	12	Boeny	Mahajanga	10	District Mahajanga II, CR Belobaka,secteur Tsararivotra	1	MCC2	MT237	6;6;7;2;4;6;6;5;6;7;4;4;3;3
6254	C2		Indian Ocean	Madagascar	2019	I		Solanum melongena	Solanaceae	-15.7055	46.3917	-15,705484_46,391709	12	Boeny	Mahajanga	10	District Mahajanga II, CR Belobaka,secteur Tsararivotra	1	MCC2	MT236	6;6;7;2;4;8;6;5;6;6;4;4;3;3
6255	C2		Indian Ocean	Madagascar	2019	I		Solanum melongena	Solanaceae	-15.7055	46.3917	-15,705484_46,391709	12	Boeny	Mahajanga	10	District Mahajanga II, CR Belobaka,secteur Tsararivotra	1	MCC2	MT236	6;6;7;2;4;8;6;5;6;6;4;4;3;3
6256	C2		Indian Ocean	Madagascar	2019	I		Solanum melongena	Solanaceae	-15.7055	46.3917	-15,705484_46,391709	12	Boeny	Mahajanga	10	District Mahajanga II, CR Belobaka,secteur Tsararivotra	1	MCC2	MT236	6;6;7;2;4;8;6;5;6;6;4;4;3;3
6257	C2		Indian Ocean	Madagascar	2019	I	18	Solanum melongena	Solanaceae	-15.7055	46.3917	-15,705484_46,391709	12	Boeny	Mahajanga	10	District Mahajanga II, CR Belobaka,secteur Tsararivotra	1	MCC2	MT236	6;6;7;2;4;8;6;5;6;6;4;4;3;3
6258	C2		Indian Ocean	Madagascar	2019	I		Solanum melongena	Solanaceae	-15.7055	46.3917	-15,705484_46,391709	12	Boeny	Mahajanga	10	District Mahajanga II, CR Belobaka,secteur Tsararivotra	1	MCC2	MT236	6;6;7;2;4;8;6;5;6;6;4;4;3;3
6259	C2		Indian Ocean	Madagascar	2019	I		Solanum melongena	Solanaceae	-15.7055	46.3917	-15,705484_46,391709	12	Boeny	Mahajanga	10	District Mahajanga II, CR Belobaka,secteur Tsararivotra	1	MCC2	MT236	6;6;7;2;4;8;6;5;6;6;4;4;3;3
6260	C2		Indian Ocean	Madagascar	2019	I		Solanum melongena	Solanaceae	-15.7055	46.3917	-15,705484_46,391709	12	Boeny	Mahajanga	10	District Mahajanga II, CR Belobaka,secteur Tsararivotra	1	MCC2	MT236	6;6;7;2;4;8;6;5;6;6;4;4;3;3
6261	C2		Indian Ocean	Madagascar	2019	I		Solanum melongena	Solanaceae	-15.7055	46.3917	-15,705484_46,391709	12	Boeny	Mahajanga	10	District Mahajanga II, CR Belobaka,secteur Tsararivotra	1	MCC2	MT236	6;6;7;2;4;8;6;5;6;6;4;4;3;3
6262	C2		Indian Ocean	Madagascar	2019	I		Solanum melongena	Solanaceae	-15.7055	46.3917	-15,705484_46,391709	12	Boeny	Mahajanga	10	District Mahajanga II, CR Belobaka,secteur Tsararivotra	1	MCC2	MT236	6;6;7;2;4;8;6;5;6;6;4;4;3;3
6263	C2		Indian Ocean	Madagascar	2019	I		Solanum melongena	Solanaceae	-15.7055	46.3917	-15,705484_46,391709	12	Boeny	Mahajanga	10	District Mahajanga II, CR Belobaka,secteur Tsararivotra	1	MCC2	MT236	6;6;7;2;4;8;6;5;6;6;4;4;3;3
6264	C2		Indian Ocean	Madagascar	2019	I		Solanum melongena	Solanaceae	-15.7055	46.3917	-15,705484_46,391709	12	Boeny	Mahajanga	10	District Mahajanga II, CR Belobaka,secteur Tsararivotra	1	MCC2	MT236	6;6;7;2;4;8;6;5;6;6;4;4;3;3
6265	C2		Indian Ocean	Madagascar	2019	I		Solanum melongena	Solanaceae	-15.7055	46.3917	-15,705484_46,391709	12	Boeny	Mahajanga	10	District Mahajanga II, CR Belobaka,secteur Tsararivotra	1	MCC2	MT236	6;6;7;2;4;8;6;5;6;6;4;4;3;3
6266	C2		Indian Ocean	Madagascar	2019	I		Solanum melongena	Solanaceae	-15.7055	46.3917	-15,705484_46,391709	12	Boeny	Mahajanga	10	District Mahajanga II, CR Belobaka,secteur Tsararivotra	1	MCC2	MT238	6;6;7;2;4;6;6;5;6;6;4;4;3;3
6267	C2		Indian Ocean	Madagascar	2019	I	18	Solanum melongena	Solanaceae	-15.7055	46.3917	-15,705484_46,391709	12	Boeny	Mahajanga	10	District Mahajanga II, CR Belobaka,secteur Tsararivotra	1	MCC2	MT238	6;6;7;2;4;6;6;5;6;6;4;4;3;3
6268	C2		Indian Ocean	Madagascar	2019	I		Solanum melongena	Solanaceae	-15.7055	46.3917	-15,705484_46,391709	12	Boeny	Mahajanga	10	District Mahajanga II, CR Belobaka,secteur Tsararivotra	#N/A	#N/A	NA	#N/A
6270	C2		Indian Ocean	Madagascar	2019	I		Solanum melongena	Solanaceae	-15.7055	46.3917	-15,705484_46,391709	12	Boeny	Mahajanga	10	District Mahajanga II, CR Belobaka,secteur Tsararivotra	1	MCC2	MT238	6;6;7;2;4;6;6;5;6;6;4;4;3;3
6271	C2		Indian Ocean	Madagascar	2019	I		Solanum melongena	Solanaceae	-15.6538	46.4065	-15,653841_46,406523	15	Boeny	Mahajanga	9	District Mahajanga II, CR Belobaka,Masiaboay, fkt Ankazomenavony	1	MCC2	MT239	6;6;7;2;4;7;6;5;6;6;4;4;3;3
6272	C2		Indian Ocean	Madagascar	2019	I		Solanum nigrum	Solanaceae	-15.6538	46.4065	-15,653841_46,406523	15	Boeny	Mahajanga	9	District Mahajanga II, CR Belobaka,Masiaboay, fkt Ankazomenavony	1	MCC2	MT249	6;6;7;2;4;8;6;5;7;6;4;4;3;3
6273	C2		Indian Ocean	Madagascar	2019	I	18	Solanum nigrum	Solanaceae	-15.6538	46.4065	-15,653841_46,406523	15	Boeny	Mahajanga	9	District Mahajanga II, CR Belobaka,Masiaboay, fkt Ankazomenavony	1	MCC2	MT239	6;6;7;2;4;7;6;5;6;6;4;4;3;3
6274	C2		Indian Ocean	Madagascar	2019	I	18	Solanum nigrum	Solanaceae	-15.6589	46.3345	-15,658892_46,334452	12	Boeny	Mahajanga	8	District Mahajanga I, CUMahajanga, fkt Amborovy	1	Singleton	MT240	6;6;7;2;4;5;7;5;6;5;4;4;3;3
6275	C2		Indian Ocean	Madagascar	2019	I	18	Solanum nigrum	Solanaceae	-15.6589	46.3345	-15,658892_46,334452	12	Boeny	Mahajanga	8	District Mahajanga I, CUMahajanga, fkt Amborovy	1	MCC7	MT241	7;6;8;2;4;9;6;5;6;6;4;4;3;3
6276	C2		Indian Ocean	Madagascar	2019	I		Solanum nigrum	Solanaceae	-15.6589	46.3345	-15,658892_46,334452	12	Boeny	Mahajanga	8	District Mahajanga I, CUMahajanga, fkt Amborovy	1	MCC7	MT241	7;6;8;2;4;9;6;5;6;6;4;4;3;3
6277	C2		Indian Ocean	Madagascar	2019	I		Solanum nigrum	Solanaceae	-15.6589	46.3345	-15,658892_46,334452	12	Boeny	Mahajanga	8	District Mahajanga I, CUMahajanga, fkt Amborovy	1	Singleton	MT340	6;6;9;2;4;5;7;5;6;7;3;4;3;3
6278	C2		Indian Ocean	Madagascar	2019	I		Solanum nigrum	Solanaceae	-15.6589	46.3345	-15,658892_46,334452	12	Boeny	Mahajanga	8	District Mahajanga I, CUMahajanga, fkt Amborovy	1	Singleton	MT240	6;6;7;2;4;5;7;5;6;5;4;4;3;3
6279	C2		Indian Ocean	Madagascar	2019	I	18	Capsicum annuum	Solanaceae	-15.6589	46.3345	-15,658892_46,334452	12	Boeny	Mahajanga	8	District Mahajanga I, CUMahajanga, fkt Amborovy	1	MCC7	MT242	7;6;7;2;4;9;6;5;6;6;4;4;3;3
6280	C2		Indian Ocean	Madagascar	2019	I	18	Solanum aethiopicum	Solanaceae	-16.936	46.8327	-16,936033_46,832698	44	Betsiboka	Mahajanga	11	District Maevatànana, CUMaevatànana, fkt Antaninandro	1	MCC1	MT243	10;6;6;4;4;6;4;5;5;7;4;5;4;3
6281	C2		Indian Ocean	Madagascar	2019	I		Solanum aethiopicum	Solanaceae	-16.936	46.8327	-16,936033_46,832698	44	Betsiboka	Mahajanga	11	District Maevatànana, CUMaevatànana, fkt Antaninandro	1	MCC1	MT004	10;6;6;4;4;6;5;5;5;7;4;5;4;3
6282	C2		Indian Ocean	Madagascar	2019	I	18	Solanum aethiopicum	Solanaceae	-16.936	46.8327	-16,936033_46,832698	44	Betsiboka	Mahajanga	11	District Maevatànana, CUMaevatànana, fkt Antaninandro	1	MCC1	MT243	10;6;6;4;4;6;4;5;5;7;4;5;4;3
6283	C2		Indian Ocean	Madagascar	2019	I	18	Solanum aethiopicum	Solanaceae	-16.936	46.8327	-16,936033_46,832698	44	Betsiboka	Mahajanga	11	District Maevatànana, CUMaevatànana, fkt Antaninandro	1	MCC1	MT243	10;6;6;4;4;6;4;5;5;7;4;5;4;3
6284	C2		Indian Ocean	Madagascar	2019	I		Solanum aethiopicum	Solanaceae	-16.936	46.8327	-16,936033_46,832698	44	Betsiboka	Mahajanga	11	District Maevatànana, CUMaevatànana, fkt Antaninandro	1	MCC1	MT243	10;6;6;4;4;6;4;5;5;7;4;5;4;3
6285	C2		Indian Ocean	Madagascar	2019	I	31	Solanum aethiopicum	Solanaceae	-16.936	46.8327	-16,936033_46,832698	44	Betsiboka	Mahajanga	11	District Maevatànana, CUMaevatànana, fkt Antaninandro	2	MCC11	MT244	8;4;2;2;5;2;3;4;9;4;3;3;3;3
6286	C2		Indian Ocean	Madagascar	2019	I	18	Solanum aethiopicum	Solanaceae	-16.936	46.8327	-16,936033_46,832698	44	Betsiboka	Mahajanga	11	District Maevatànana, CUMaevatànana, fkt Antaninandro	1	MCC1	MT245	9;6;6;4;4;7;5;5;5;7;4;5;4;3
6287	C2		Indian Ocean	Madagascar	2019	I		Solanum aethiopicum	Solanaceae	-16.936	46.8327	-16,936033_46,832698	44	Betsiboka	Mahajanga	11	District Maevatànana, CUMaevatànana, fkt Antaninandro	1	MCC1	MT245	9;6;6;4;4;7;5;5;5;7;4;5;4;3
6288	C2		Indian Ocean	Madagascar	2019	I		Solanum aethiopicum	Solanaceae	-16.936	46.8327	-16,936033_46,832698	44	Betsiboka	Mahajanga	11	District Maevatànana, CUMaevatànana, fkt Antaninandro	1	MCC1	MT245	9;6;6;4;4;7;5;5;5;7;4;5;4;3
6289	C2		Indian Ocean	Madagascar	2019	I		Nicotiana tabacum	Solanaceae	-16.936	46.8327	-16,936033_46,832698	44	Betsiboka	Mahajanga	11	District Maevatànana, CUMaevatànana, fkt Antaninandro	1	MCC1	MT004	10;6;6;4;4;6;5;5;5;7;4;5;4;3
6290	C2		Indian Ocean	Madagascar	2019	I		Solanum lycopersicum	Solanaceae	-16.3915	47.626	-16,39149_47,625955	48	Sofia	Mahajanga	6	District Mampikony, CR Mampikony II, fkt Tsinjofary	1	MCC1	MT004	10;6;6;4;4;6;5;5;5;7;4;5;4;3
6291	C2		Indian Ocean	Madagascar	2019	I	18	Solanum lycopersicum	Solanaceae	-16.3915	47.626	-16,39149_47,625955	48	Sofia	Mahajanga	6	District Mampikony, CR Mampikony II, fkt Tsinjofary	1	MCC1	MT246	10;6;6;4;4;7;5;5;5;8;4;5;4;3
6292	C2		Indian Ocean	Madagascar	2019	I		Solanum lycopersicum	Solanaceae	-16.3915	47.626	-16,39149_47,625955	48	Sofia	Mahajanga	6	District Mampikony, CR Mampikony II, fkt Tsinjofary	1	MCC1	MT004	10;6;6;4;4;6;5;5;5;7;4;5;4;3
6293	C2		Indian Ocean	Madagascar	2019	I		Solanum lycopersicum	Solanaceae	-16.3915	47.626	-16,39149_47,625955	48	Sofia	Mahajanga	6	District Mampikony, CR Mampikony II, fkt Tsinjofary	1	MCC1	MT004	10;6;6;4;4;6;5;5;5;7;4;5;4;3
6294	C2		Indian Ocean	Madagascar	2019	I		Solanum lycopersicum	Solanaceae	-16.3915	47.626	-16,39149_47,625955	48	Sofia	Mahajanga	6	District Mampikony, CR Mampikony II, fkt Tsinjofary	1	MCC1	MT003	10;6;7;4;4;6;5;5;5;7;4;5;4;3
6295	C2		Indian Ocean	Madagascar	2019	I		Solanum lycopersicum	Solanaceae	-16.3915	47.626	-16,39149_47,625955	48	Sofia	Mahajanga	6	District Mampikony, CR Mampikony II, fkt Tsinjofary	1	MCC1	MT245	9;6;6;4;4;7;5;5;5;7;4;5;4;3
6296	C2		Indian Ocean	Madagascar	2019	I		Solanum lycopersicum	Solanaceae	-16.3915	47.626	-16,39149_47,625955	48	Sofia	Mahajanga	6	District Mampikony, CR Mampikony II, fkt Tsinjofary	1	MCC1	MT007	10;6;6;4;4;7;5;5;5;7;4;5;4;3
6297	C2		Indian Ocean	Madagascar	2019	I		Solanum lycopersicum	Solanaceae	-16.3915	47.626	-16,39149_47,625955	48	Sofia	Mahajanga	6	District Mampikony, CR Mampikony II, fkt Tsinjofary	1	MCC1	MT003	10;6;7;4;4;6;5;5;5;7;4;5;4;3
6298	C2		Indian Ocean	Madagascar	2019	I		Solanum lycopersicum	Solanaceae	-16.3915	47.626	-16,39149_47,625955	48	Sofia	Mahajanga	6	District Mampikony, CR Mampikony II, fkt Tsinjofary	1	MCC1	MT003	10;6;7;4;4;6;5;5;5;7;4;5;4;3
6299	C2		Indian Ocean	Madagascar	2019	I	18	Solanum lycopersicum	Solanaceae	-16.3915	47.626	-16,39149_47,625955	48	Sofia	Mahajanga	6	District Mampikony, CR Mampikony II, fkt Tsinjofary	1	MCC1	MT245	9;6;6;4;4;7;5;5;5;7;4;5;4;3
6300	C2		Indian Ocean	Madagascar	2019	I	18	Solanum lycopersicum	Solanaceae	-16.3915	47.626	-16,39149_47,625955	48	Sofia	Mahajanga	6	District Mampikony, CR Mampikony II, fkt Tsinjofary	1	MCC1	MT003	10;6;7;4;4;6;5;5;5;7;4;5;4;3
6301	C2		Indian Ocean	Madagascar	2019	I	18	Solanum lycopersicum	Solanaceae	-16.3915	47.626	-16,39149_47,625955	48	Sofia	Mahajanga	6	District Mampikony, CR Mampikony II, fkt Tsinjofary	1	MCC1	MT003	10;6;7;4;4;6;5;5;5;7;4;5;4;3
6302	C2		Indian Ocean	Madagascar	2019	I	18	Solanum lycopersicum	Solanaceae	-16.3915	47.626	-16,39149_47,625955	48	Sofia	Mahajanga	6	District Mampikony, CR Mampikony II, fkt Tsinjofary	1	MCC1	MT003	10;6;7;4;4;6;5;5;5;7;4;5;4;3
6303	C2		Indian Ocean	Madagascar	2019	I	18	Solanum lycopersicum	Solanaceae	-16.3915	47.626	-16,39149_47,625955	48	Sofia	Mahajanga	6	District Mampikony, CR Mampikony II, fkt Tsinjofary	1	MCC2	MT247	6;6;7;2;4;9;6;5;7;6;4;4;3;3
6304	C2		Indian Ocean	Madagascar	2019	I		Solanum lycopersicum	Solanaceae	-16.3915	47.626	-16,39149_47,625955	48	Sofia	Mahajanga	6	District Mampikony, CR Mampikony II, fkt Tsinjofary	1	MCC2	MT247	6;6;7;2;4;9;6;5;7;6;4;4;3;3
6305	C2		Indian Ocean	Madagascar	2019	I	18	Solanum lycopersicum	Solanaceae	-16.3915	47.626	-16,39149_47,625955	48	Sofia	Mahajanga	6	District Mampikony, CR Mampikony II, fkt Tsinjofary	1	MCC1	MT004	10;6;6;4;4;6;5;5;5;7;4;5;4;3
6306	C2		Indian Ocean	Madagascar	2019	I	18	Solanum lycopersicum	Solanaceae	-16.3915	47.626	-16,39149_47,625955	48	Sofia	Mahajanga	6	District Mampikony, CR Mampikony II, fkt Tsinjofary	1	MCC1	MT003	10;6;7;4;4;6;5;5;5;7;4;5;4;3
6307	C2		Indian Ocean	Madagascar	2019	I		Solanum lycopersicum	Solanaceae	-16.3915	47.626	-16,39149_47,625955	48	Sofia	Mahajanga	6	District Mampikony, CR Mampikony II, fkt Tsinjofary	1	MCC1	MT003	10;6;7;4;4;6;5;5;5;7;4;5;4;3
6308	C2		Indian Ocean	Madagascar	2019	I		Solanum lycopersicum	Solanaceae	-16.3915	47.626	-16,39149_47,625955	48	Sofia	Mahajanga	6	District Mampikony, CR Mampikony II, fkt Tsinjofary	1	MCC1	MT004	10;6;6;4;4;6;5;5;5;7;4;5;4;3
6309	C2		Indian Ocean	Madagascar	2019	I		Solanum lycopersicum	Solanaceae	-16.3915	47.626	-16,39149_47,625955	48	Sofia	Mahajanga	6	District Mampikony, CR Mampikony II, fkt Tsinjofary	1	MCC2	MT251	6;6;7;2;4;7;6;5;7;6;4;4;3;3
6310	C2		Indian Ocean	Madagascar	2019	I		Solanum lycopersicum	Solanaceae	-16.3915	47.626	-16,39149_47,625955	48	Sofia	Mahajanga	6	District Mampikony, CR Mampikony II, fkt Tsinjofary	1	MCC1	MT003	10;6;7;4;4;6;5;5;5;7;4;5;4;3
6311	C2		Indian Ocean	Madagascar	2019	I		Solanum lycopersicum	Solanaceae	-16.3915	47.626	-16,39149_47,625955	48	Sofia	Mahajanga	6	District Mampikony, CR Mampikony II, fkt Tsinjofary	1	MCC2	MT248	6;6;7;2;4;10;6;5;7;6;4;4;3;3
6312	C2		Indian Ocean	Madagascar	2019	I		Solanum lycopersicum	Solanaceae	-16.3915	47.626	-16,39149_47,625955	48	Sofia	Mahajanga	6	District Mampikony, CR Mampikony II, fkt Tsinjofary	1	MCC2	MT251	6;6;7;2;4;7;6;5;7;6;4;4;3;3
6313	C2		Indian Ocean	Madagascar	2019	I	18	Solanum lycopersicum	Solanaceae	-16.3915	47.626	-16,39149_47,625955	48	Sofia	Mahajanga	6	District Mampikony, CR Mampikony II, fkt Tsinjofary	1	MCC1	MT003	10;6;7;4;4;6;5;5;5;7;4;5;4;3
6314	C2		Indian Ocean	Madagascar	2019	I	18	Solanum lycopersicum	Solanaceae	-16.3915	47.626	-16,39149_47,625955	48	Sofia	Mahajanga	6	District Mampikony, CR Mampikony II, fkt Tsinjofary	1	MCC2	MT248	6;6;7;2;4;10;6;5;7;6;4;4;3;3
6315	C2		Indian Ocean	Madagascar	2019	I		Solanum lycopersicum	Solanaceae	-16.3915	47.626	-16,39149_47,625955	48	Sofia	Mahajanga	6	District Mampikony, CR Mampikony II, fkt Tsinjofary	1	MCC1	MT003	10;6;7;4;4;6;5;5;5;7;4;5;4;3
6316	C2		Indian Ocean	Madagascar	2019	I		Solanum lycopersicum	Solanaceae	-16.3915	47.626	-16,39149_47,625955	48	Sofia	Mahajanga	6	District Mampikony, CR Mampikony II, fkt Tsinjofary	1	MCC1	MT003	10;6;7;4;4;6;5;5;5;7;4;5;4;3
6317	C2		Indian Ocean	Madagascar	2019	I		Solanum lycopersicum	Solanaceae	-16.3915	47.626	-16,39149_47,625955	48	Sofia	Mahajanga	6	District Mampikony, CR Mampikony II, fkt Tsinjofary	1	MCC1	MT003	10;6;7;4;4;6;5;5;5;7;4;5;4;3
6318	C2		Indian Ocean	Madagascar	2019	I		Solanum lycopersicum	Solanaceae	-16.3915	47.626	-16,39149_47,625955	48	Sofia	Mahajanga	6	District Mampikony, CR Mampikony II, fkt Tsinjofary	1	MCC1	MT003	10;6;7;4;4;6;5;5;5;7;4;5;4;3
6319	C2		Indian Ocean	Madagascar	2019	I	18	Solanum lycopersicum	Solanaceae	-16.3915	47.626	-16,39149_47,625955	48	Sofia	Mahajanga	6	District Mampikony, CR Mampikony II, fkt Tsinjofary	1	MCC1	MT003	10;6;7;4;4;6;5;5;5;7;4;5;4;3
6320	C2		Indian Ocean	Madagascar	2019	I		Solanum lycopersicum	Solanaceae	-16.3915	47.626	-16,39149_47,625955	48	Sofia	Mahajanga	6	District Mampikony, CR Mampikony II, fkt Tsinjofary	1	MCC1	MT003	10;6;7;4;4;6;5;5;5;7;4;5;4;3
6321	C2		Indian Ocean	Madagascar	2019	I	18	Solanum lycopersicum	Solanaceae	-16.3915	47.626	-16,39149_47,625955	48	Sofia	Mahajanga	6	District Mampikony, CR Mampikony II, fkt Tsinjofary	1	MCC1	MT003	10;6;7;4;4;6;5;5;5;7;4;5;4;3
6322	C2		Indian Ocean	Madagascar	2019	I		Solanum lycopersicum	Solanaceae	-16.3915	47.626	-16,39149_47,625955	48	Sofia	Mahajanga	6	District Mampikony, CR Mampikony II, fkt Tsinjofary	1	MCC1	MT007	10;6;6;4;4;7;5;5;5;7;4;5;4;3
6323	C2		Indian Ocean	Madagascar	2019	I		Solanum lycopersicum	Solanaceae	-16.3915	47.626	-16,39149_47,625955	48	Sofia	Mahajanga	6	District Mampikony, CR Mampikony II, fkt Tsinjofary	#N/A	#N/A	NA	#N/A
6324	C2		Indian Ocean	Madagascar	2019	I		Solanum lycopersicum	Solanaceae	-16.3915	47.626	-16,39149_47,625955	48	Sofia	Mahajanga	6	District Mampikony, CR Mampikony II, fkt Tsinjofary	1	MCC1	MT004	10;6;6;4;4;6;5;5;5;7;4;5;4;3
6325	C2		Indian Ocean	Madagascar	2019	I		Solanum lycopersicum	Solanaceae	-16.3915	47.626	-16,39149_47,625955	48	Sofia	Mahajanga	6	District Mampikony, CR Mampikony II, fkt Tsinjofary	1	MCC1	MT004	10;6;6;4;4;6;5;5;5;7;4;5;4;3
6326	C2		Indian Ocean	Madagascar	2019	I	18	Solanum lycopersicum	Solanaceae	-16.3915	47.626	-16,39149_47,625955	48	Sofia	Mahajanga	6	District Mampikony, CR Mampikony II, fkt Tsinjofary	1	MCC2	MT249	6;6;7;2;4;8;6;5;7;6;4;4;3;3
6327	C2		Indian Ocean	Madagascar	2019	I		Solanum lycopersicum	Solanaceae	-16.3915	47.626	-16,39149_47,625955	48	Sofia	Mahajanga	6	District Mampikony, CR Mampikony II, fkt Tsinjofary	1	MCC1	MT004	10;6;6;4;4;6;5;5;5;7;4;5;4;3
6328	C2		Indian Ocean	Madagascar	2019	I		Solanum lycopersicum	Solanaceae	-16.3915	47.626	-16,39149_47,625955	48	Sofia	Mahajanga	6	District Mampikony, CR Mampikony II, fkt Tsinjofary	1	MCC1	MT007	10;6;6;4;4;7;5;5;5;7;4;5;4;3
6329	C2		Indian Ocean	Madagascar	2019	I		Solanum lycopersicum	Solanaceae	-16.3108	47.6449	-16,3108_47,644902	48	Sofia	Mahajanga	5	District Mampikony, CR Mampikony II, fkt Ambalafety	1	MCC2	MT249	6;6;7;2;4;8;6;5;7;6;4;4;3;3
6330	C2		Indian Ocean	Madagascar	2019	I		Solanum lycopersicum	Solanaceae	-16.3108	47.6449	-16,3108_47,644902	48	Sofia	Mahajanga	5	District Mampikony, CR Mampikony II, fkt Ambalafety	1	MCC1	MT004	10;6;6;4;4;6;5;5;5;7;4;5;4;3
6331	C2		Indian Ocean	Madagascar	2019	I		Solanum lycopersicum	Solanaceae	-16.3108	47.6449	-16,3108_47,644902	48	Sofia	Mahajanga	5	District Mampikony, CR Mampikony II, fkt Ambalafety	1	Singleton	MT254	9;6;6;4;4;6;5;5;5;7;4;5;4;3
6332	C2		Indian Ocean	Madagascar	2019	I	18	Solanum lycopersicum	Solanaceae	-16.3108	47.6449	-16,3108_47,644902	48	Sofia	Mahajanga	5	District Mampikony, CR Mampikony II, fkt Ambalafety	1	MCC1	MT004	10;6;6;4;4;6;5;5;5;7;4;5;4;3
6333	C2		Indian Ocean	Madagascar	2019	I		Solanum lycopersicum	Solanaceae	-16.3108	47.6449	-16,3108_47,644902	48	Sofia	Mahajanga	5	District Mampikony, CR Mampikony II, fkt Ambalafety	1	MCC1	MT003	10;6;7;4;4;6;5;5;5;7;4;5;4;3
6334	C2		Indian Ocean	Madagascar	2019	I		Solanum lycopersicum	Solanaceae	-16.3108	47.6449	-16,3108_47,644902	48	Sofia	Mahajanga	5	District Mampikony, CR Mampikony II, fkt Ambalafety	1	MCC1	MT004	10;6;6;4;4;6;5;5;5;7;4;5;4;3
6335	C2		Indian Ocean	Madagascar	2019	I		Solanum lycopersicum	Solanaceae	-16.3108	47.6449	-16,3108_47,644902	48	Sofia	Mahajanga	5	District Mampikony, CR Mampikony II, fkt Ambalafety	1	MCC2	MT249	6;6;7;2;4;8;6;5;7;6;4;4;3;3
6336	C2		Indian Ocean	Madagascar	2019	I		Solanum lycopersicum	Solanaceae	-16.3108	47.6449	-16,3108_47,644902	48	Sofia	Mahajanga	5	District Mampikony, CR Mampikony II, fkt Ambalafety	1	MCC2	MT249	6;6;7;2;4;8;6;5;7;6;4;4;3;3
6337	C2		Indian Ocean	Madagascar	2019	I		Solanum lycopersicum	Solanaceae	-16.3108	47.6449	-16,3108_47,644902	48	Sofia	Mahajanga	5	District Mampikony, CR Mampikony II, fkt Ambalafety	1	MCC1	MT252	11;6;6;2;4;6;5;5;5;7;4;5;4;3
6338	C2		Indian Ocean	Madagascar	2019	I		Solanum lycopersicum	Solanaceae	-16.3108	47.6449	-16,3108_47,644902	48	Sofia	Mahajanga	5	District Mampikony, CR Mampikony II, fkt Ambalafety	1	Singleton	MT254	9;6;6;4;4;6;5;5;5;7;4;5;4;3
6339	C2		Indian Ocean	Madagascar	2019	I	18	Solanum lycopersicum	Solanaceae	-16.3108	47.6449	-16,3108_47,644902	48	Sofia	Mahajanga	5	District Mampikony, CR Mampikony II, fkt Ambalafety	1	MCC2	MT250	7;6;7;2;4;7;6;5;7;6;4;4;3;3
6340	C2		Indian Ocean	Madagascar	2019	I	31	Solanum lycopersicum	Solanaceae	-16.3108	47.6449	-16,3108_47,644902	48	Sofia	Mahajanga	5	District Mampikony, CR Mampikony II, fkt Ambalafety	2	MCC11	MT244	8;4;2;2;5;2;3;4;9;4;3;3;3;3
6341	C2		Indian Ocean	Madagascar	2019	I	18	Solanum lycopersicum	Solanaceae	-16.3108	47.6449	-16,3108_47,644902	48	Sofia	Mahajanga	5	District Mampikony, CR Mampikony II, fkt Ambalafety	1	MCC2	MT251	6;6;7;2;4;7;6;5;7;6;4;4;3;3
6342	C2		Indian Ocean	Madagascar	2019	I	18	Solanum lycopersicum	Solanaceae	-16.3108	47.6449	-16,3108_47,644902	48	Sofia	Mahajanga	5	District Mampikony, CR Mampikony II, fkt Ambalafety	1	MCC2	MT249	6;6;7;2;4;8;6;5;7;6;4;4;3;3
6343	C2		Indian Ocean	Madagascar	2019	I		Solanum lycopersicum	Solanaceae	-16.3108	47.6449	-16,3108_47,644902	48	Sofia	Mahajanga	5	District Mampikony, CR Mampikony II, fkt Ambalafety	1	MCC2	MT247	6;6;7;2;4;9;6;5;7;6;4;4;3;3
6344	C2		Indian Ocean	Madagascar	2019	I	18	Solanum lycopersicum	Solanaceae	-16.3108	47.6449	-16,3108_47,644902	48	Sofia	Mahajanga	5	District Mampikony, CR Mampikony II, fkt Ambalafety	1	MCC2	MT247	6;6;7;2;4;9;6;5;7;6;4;4;3;3
6345	C2		Indian Ocean	Madagascar	2019	I		Solanum lycopersicum	Solanaceae	-16.3108	47.6449	-16,3108_47,644902	48	Sofia	Mahajanga	5	District Mampikony, CR Mampikony II, fkt Ambalafety	1	MCC1	MT003	10;6;7;4;4;6;5;5;5;7;4;5;4;3
6346	C2		Indian Ocean	Madagascar	2019	I	18	Solanum lycopersicum	Solanaceae	-16.3108	47.6449	-16,3108_47,644902	48	Sofia	Mahajanga	5	District Mampikony, CR Mampikony II, fkt Ambalafety	1	MCC2	MT249	6;6;7;2;4;8;6;5;7;6;4;4;3;3
6347	C2		Indian Ocean	Madagascar	2019	I		Solanum lycopersicum	Solanaceae	-16.3108	47.6449	-16,3108_47,644902	48	Sofia	Mahajanga	5	District Mampikony, CR Mampikony II, fkt Ambalafety	1	MCC2	MT249	6;6;7;2;4;8;6;5;7;6;4;4;3;3
6348	C2		Indian Ocean	Madagascar	2019	I	18	Solanum lycopersicum	Solanaceae	-16.3108	47.6449	-16,3108_47,644902	48	Sofia	Mahajanga	5	District Mampikony, CR Mampikony II, fkt Ambalafety	1	MCC1	MT252	11;6;6;2;4;6;5;5;5;7;4;5;4;3
6349	C2		Indian Ocean	Madagascar	2019	I	18	Solanum lycopersicum	Solanaceae	-16.3108	47.6449	-16,3108_47,644902	48	Sofia	Mahajanga	5	District Mampikony, CR Mampikony II, fkt Ambalafety	1	Singleton	MT254	9;6;6;4;4;6;5;5;5;7;4;5;4;3
6350	C2		Indian Ocean	Madagascar	2019	I		Solanum lycopersicum	Solanaceae	-16.3108	47.6449	-16,3108_47,644902	48	Sofia	Mahajanga		District Mampikony, CR Mampikony II, fkt Ambalafety	#N/A	#N/A	NA	#N/A
6351	C2		Indian Ocean	Madagascar	2019	I	18	Solanum lycopersicum	Solanaceae	-16.3108	47.6449	-16,3108_47,644902	48	Sofia	Mahajanga	5	District Mampikony, CR Mampikony II, fkt Ambalafety	1	MCC1	MT253	11;6;7;4;4;6;5;5;5;7;4;5;4;3
6352	C2		Indian Ocean	Madagascar	2019	I	18	Solanum lycopersicum	Solanaceae	-16.3108	47.6449	-16,3108_47,644902	48	Sofia	Mahajanga	5	District Mampikony, CR Mampikony II, fkt Ambalafety	1	Singleton	MT254	9;6;6;4;4;6;5;5;5;7;4;5;4;3
6353	C2		Indian Ocean	Madagascar	2019	I	18	Solanum lycopersicum	Solanaceae	-16.1244	47.6314	-16,12437_47,631448	44	Sofia	Mahajanga	4	District Mampikony, CR Ambohitoaka, fkt Tsimijaly	1	Singleton	MT331	9;6;6;4;4;5;5;5;5;8;4;5;4;3
6354	C2		Indian Ocean	Madagascar	2019	I	18	Solanum lycopersicum	Solanaceae	-16.1244	47.6314	-16,12437_47,631448	44	Sofia	Mahajanga	4	District Mampikony, CR Ambohitoaka, fkt Tsimijaly	1	MCC2	MT332	6;6;8;2;4;8;6;5;7;6;4;4;3;3
6355	C2		Indian Ocean	Madagascar	2019	I		Solanum lycopersicum	Solanaceae	-16.1244	47.6314	-16,12437_47,631448	44	Sofia	Mahajanga	4	District Mampikony, CR Ambohitoaka, fkt Tsimijaly	1	MCC2	MT249	6;6;7;2;4;8;6;5;7;6;4;4;3;3
6356	C2		Indian Ocean	Madagascar	2019	I		Solanum lycopersicum	Solanaceae	-16.1244	47.6314	-16,12437_47,631448	44	Sofia	Mahajanga	4	District Mampikony, CR Ambohitoaka, fkt Tsimijaly	1	MCC2	MT249	6;6;7;2;4;8;6;5;7;6;4;4;3;3
6357	C2		Indian Ocean	Madagascar	2019	I		Solanum lycopersicum	Solanaceae	-16.1244	47.6314	-16,12437_47,631448	44	Sofia	Mahajanga	4	District Mampikony, CR Ambohitoaka, fkt Tsimijaly	1	MCC2	MT249	6;6;7;2;4;8;6;5;7;6;4;4;3;3
6358	C2		Indian Ocean	Madagascar	2019	I		Solanum lycopersicum	Solanaceae	-16.1244	47.6314	-16,12437_47,631448	44	Sofia	Mahajanga	4	District Mampikony, CR Ambohitoaka, fkt Tsimijaly	1	MCC2	MT249	6;6;7;2;4;8;6;5;7;6;4;4;3;3
6359	C2		Indian Ocean	Madagascar	2019	I		Solanum lycopersicum	Solanaceae	-16.1244	47.6314	-16,12437_47,631448	44	Sofia	Mahajanga	4	District Mampikony, CR Ambohitoaka, fkt Tsimijaly	1	MCC2	MT251	6;6;7;2;4;7;6;5;7;6;4;4;3;3
6360	C2		Indian Ocean	Madagascar	2019	I		Solanum lycopersicum	Solanaceae	-16.1244	47.6314	-16,12437_47,631448	44	Sofia	Mahajanga	4	District Mampikony, CR Ambohitoaka, fkt Tsimijaly	1	MCC2	MT251	6;6;7;2;4;7;6;5;7;6;4;4;3;3
6361	C2		Indian Ocean	Madagascar	2019	I	18	Physalis	Solanaceae	-16.1244	47.6314	-16,12437_47,631448	44	Sofia	Mahajanga	4	District Mampikony, CR Ambohitoaka, fkt Tsimijaly	1	MCC2	MT255	6;6;8;2;4;7;6;5;7;6;4;4;3;3
6362	C2		Indian Ocean	Madagascar	2019	I		Physalis	Solanaceae	-16.1244	47.6314	-16,12437_47,631448	44	Sofia	Mahajanga	4	District Mampikony, CR Ambohitoaka, fkt Tsimijaly	1	MCC2	MT247	6;6;7;2;4;9;6;5;7;6;4;4;3;3
6363	C2		Indian Ocean	Madagascar	2019	I		Solanum lycopersicum	Solanaceae	-16.1244	47.6314	-16,12437_47,631448	44	Sofia	Mahajanga	4	District Mampikony, CR Ambohitoaka, fkt Tsimijaly	1	MCC1	MT003	10;6;7;4;4;6;5;5;5;7;4;5;4;3
6364	C2		Indian Ocean	Madagascar	2019	I		Solanum lycopersicum	Solanaceae	-16.1244	47.6314	-16,12437_47,631448	44	Sofia	Mahajanga	4	District Mampikony, CR Ambohitoaka, fkt Tsimijaly	1	MCC1	MT007	10;6;6;4;4;7;5;5;5;7;4;5;4;3
6365	C2		Indian Ocean	Madagascar	2019	I		Solanum lycopersicum	Solanaceae	-16.1244	47.6314	-16,12437_47,631448	44	Sofia	Mahajanga	4	District Mampikony, CR Ambohitoaka, fkt Tsimijaly	1	MCC1	MT007	10;6;6;4;4;7;5;5;5;7;4;5;4;3
6366	C2		Indian Ocean	Madagascar	2019	I		Solanum lycopersicum	Solanaceae	-16.1244	47.6314	-16,12437_47,631448	44	Sofia	Mahajanga	4	District Mampikony, CR Ambohitoaka, fkt Tsimijaly	1	MCC2	MT249	6;6;7;2;4;8;6;5;7;6;4;4;3;3
6367	C2		Indian Ocean	Madagascar	2019	I	18	Solanum lycopersicum	Solanaceae	-16.1244	47.6314	-16,12437_47,631448	44	Sofia	Mahajanga	4	District Mampikony, CR Ambohitoaka, fkt Tsimijaly	1	MCC1	MT029	10;6;7;4;4;7;5;5;5;7;4;5;4;3
6368	C2		Indian Ocean	Madagascar	2019	I		Solanum lycopersicum	Solanaceae	-16.1244	47.6314	-16,12437_47,631448	44	Sofia	Mahajanga	4	District Mampikony, CR Ambohitoaka, fkt Tsimijaly	1	Singleton	MT342	7;6;6;4;4;7;5;5;5;6;3;5;4;3
6369	C2		Indian Ocean	Madagascar	2019	I	18	Solanum lycopersicum	Solanaceae	-16.1244	47.6314	-16,12437_47,631448	44	Sofia	Mahajanga	4	District Mampikony, CR Ambohitoaka, fkt Tsimijaly	#N/A	#N/A	NA	#N/A
6370	C2		Indian Ocean	Madagascar	2019	I		Solanum lycopersicum	Solanaceae	-16.1244	47.6314	-16,12437_47,631448	44	Sofia	Mahajanga		District Mampikony, CR Ambohitoaka, fkt Tsimijaly	#N/A	#N/A	NA	#N/A
6371	C2		Indian Ocean	Madagascar	2019	I		Solanum lycopersicum	Solanaceae	-16.1244	47.6314	-16,12437_47,631448	44	Sofia	Mahajanga	4	District Mampikony, CR Ambohitoaka, fkt Tsimijaly	1	MCC2	MT251	6;6;7;2;4;7;6;5;7;6;4;4;3;3
6372	C2		Indian Ocean	Madagascar	2019	I		Solanum lycopersicum	Solanaceae	-16.1244	47.6314	-16,12437_47,631448	44	Sofia	Mahajanga	4	District Mampikony, CR Ambohitoaka, fkt Tsimijaly	1	MCC1	MT007	10;6;6;4;4;7;5;5;5;7;4;5;4;3
6373	C2		Indian Ocean	Madagascar	2019	I		Solanum lycopersicum	Solanaceae	-16.1244	47.6314	-16,12437_47,631448	44	Sofia	Mahajanga	4	District Mampikony, CR Ambohitoaka, fkt Tsimijaly	1	MCC1	MT007	10;6;6;4;4;7;5;5;5;7;4;5;4;3
6374	C2		Indian Ocean	Madagascar	2019	I	18	Solanum lycopersicum	Solanaceae	-16.1244	47.6314	-16,12437_47,631448	44	Sofia	Mahajanga	4	District Mampikony, CR Ambohitoaka, fkt Tsimijaly	1	MCC1	MT007	10;6;6;4;4;7;5;5;5;7;4;5;4;3
6375	C2		Indian Ocean	Madagascar	2019	I		Solanum lycopersicum	Solanaceae	-16.1244	47.6314	-16,12437_47,631448	44	Sofia	Mahajanga	4	District Mampikony, CR Ambohitoaka, fkt Tsimijaly	1	MCC1	MT007	10;6;6;4;4;7;5;5;5;7;4;5;4;3
6376	C2		Indian Ocean	Madagascar	2019	I		Solanum lycopersicum	Solanaceae	-16.1244	47.6314	-16,12437_47,631448	44	Sofia	Mahajanga	4	District Mampikony, CR Ambohitoaka, fkt Tsimijaly	1	MCC1	MT007	10;6;6;4;4;7;5;5;5;7;4;5;4;3
6377	C2		Indian Ocean	Madagascar	2019	I		Solanum lycopersicum	Solanaceae	-16.1244	47.6314	-16,12437_47,631448	44	Sofia	Mahajanga	4	District Mampikony, CR Ambohitoaka, fkt Tsimijaly	#N/A	#N/A	NA	#N/A
6378	C2		Indian Ocean	Madagascar	2019	I		Solanum lycopersicum	Solanaceae	-16.1244	47.6314	-16,12437_47,631448	44	Sofia	Mahajanga	4	District Mampikony, CR Ambohitoaka, fkt Tsimijaly	1	MCC1	MT007	10;6;6;4;4;7;5;5;5;7;4;5;4;3
6379	C2		Indian Ocean	Madagascar	2019	I	18	Solanum lycopersicum	Solanaceae	-16.1244	47.6314	-16,12437_47,631448	44	Sofia	Mahajanga	4	District Mampikony, CR Ambohitoaka, fkt Tsimijaly	1	MCC1	MT027	11;6;6;4;4;7;5;5;5;7;4;5;4;3
6380	C2		Indian Ocean	Madagascar	2019	I		Solanum lycopersicum	Solanaceae	-16.1244	47.6314	-16,12437_47,631448	44	Sofia	Mahajanga	4	District Mampikony, CR Ambohitoaka, fkt Tsimijaly	1	MCC2	MT257	6;6;10;2;4;5;6;5;7;6;4;4;3;3
6381	C2		Indian Ocean	Madagascar	2019	I		Solanum lycopersicum	Solanaceae	-16.1244	47.6314	-16,12437_47,631448	44	Sofia	Mahajanga	4	District Mampikony, CR Ambohitoaka, fkt Tsimijaly	1	MCC2	MT249	6;6;7;2;4;8;6;5;7;6;4;4;3;3
6382	C2		Indian Ocean	Madagascar	2019	I		Solanum lycopersicum	Solanaceae	-16.1244	47.6314	-16,12437_47,631448	44	Sofia	Mahajanga	4	District Mampikony, CR Ambohitoaka, fkt Tsimijaly	1	MCC2	MT249	6;6;7;2;4;8;6;5;7;6;4;4;3;3
6383	C2		Indian Ocean	Madagascar	2019	I		Solanum lycopersicum	Solanaceae	-16.1244	47.6314	-16,12437_47,631448	44	Sofia	Mahajanga	4	District Mampikony, CR Ambohitoaka, fkt Tsimijaly	1	MCC1	MT007	10;6;6;4;4;7;5;5;5;7;4;5;4;3
6384	C2		Indian Ocean	Madagascar	2019	I		Solanum lycopersicum	Solanaceae	-16.1244	47.6314	-16,12437_47,631448	44	Sofia	Mahajanga	4	District Mampikony, CR Ambohitoaka, fkt Tsimijaly	1	MCC1	MT004	10;6;6;4;4;6;5;5;5;7;4;5;4;3
6385	C2		Indian Ocean	Madagascar	2019	I		Solanum lycopersicum	Solanaceae	-16.1244	47.6314	-16,12437_47,631448	44	Sofia	Mahajanga	4	District Mampikony, CR Ambohitoaka, fkt Tsimijaly	1	MCC1	MT007	10;6;6;4;4;7;5;5;5;7;4;5;4;3
6386	C2		Indian Ocean	Madagascar	2019	I	18	Solanum lycopersicum	Solanaceae	-16.1244	47.6314	-16,12437_47,631448	44	Sofia	Mahajanga	4	District Mampikony, CR Ambohitoaka, fkt Tsimijaly	1	MCC1	MT007	10;6;6;4;4;7;5;5;5;7;4;5;4;3
6387	C2		Indian Ocean	Madagascar	2019	I		Solanum lycopersicum	Solanaceae	-16.1244	47.6314	-16,12437_47,631448	44	Sofia	Mahajanga	4	District Mampikony, CR Ambohitoaka, fkt Tsimijaly	1	MCC1	MT007	10;6;6;4;4;7;5;5;5;7;4;5;4;3
6388	C2		Indian Ocean	Madagascar	2019	I		Solanum lycopersicum	Solanaceae	-16.1244	47.6314	-16,12437_47,631448	44	Sofia	Mahajanga	4	District Mampikony, CR Ambohitoaka, fkt Tsimijaly	1	MCC1	MT007	10;6;6;4;4;7;5;5;5;7;4;5;4;3
6389	C2		Indian Ocean	Madagascar	2019	I	18	Physalis	Solanaceae	-16.1244	47.6314	-16,12437_47,631448	44	Sofia	Mahajanga	4	District Mampikony, CR Ambohitoaka, fkt Tsimijaly	1	MCC2	MT249	6;6;7;2;4;8;6;5;7;6;4;4;3;3
6390	C2		Indian Ocean	Madagascar	2019	I	18	Solanum lycopersicum	Solanaceae	-16.1244	47.6314	-16,12437_47,631448	44	Sofia	Mahajanga	4	District Mampikony, CR Ambohitoaka, fkt Tsimijaly	1	MCC2	MT256	6;6;7;2;4;12;6;5;7;6;4;4;3;3
6391	C2		Indian Ocean	Madagascar	2019	I	18	Solanum lycopersicum	Solanaceae	-16.1244	47.6314	-16,12437_47,631448	44	Sofia	Mahajanga	4	District Mampikony, CR Ambohitoaka, fkt Tsimijaly	1	MCC2	MT257	6;6;10;2;4;5;6;5;7;6;4;4;3;3
6392	C2		Indian Ocean	Madagascar	2019	I		Solanum lycopersicum	Solanaceae	-16.1244	47.6314	-16,12437_47,631448	44	Sofia	Mahajanga	4	District Mampikony, CR Ambohitoaka, fkt Tsimijaly	1	MCC1	MT007	10;6;6;4;4;7;5;5;5;7;4;5;4;3
6393	C2		Indian Ocean	Madagascar	2019	I	18	Solanum lycopersicum	Solanaceae	-16.1244	47.6314	-16,12437_47,631448	44	Sofia	Mahajanga	4	District Mampikony, CR Ambohitoaka, fkt Tsimijaly	1	MCC1	MT007	10;6;6;4;4;7;5;5;5;7;4;5;4;3
6394	C2		Indian Ocean	Madagascar	2019	I	18	Solanum lycopersicum	Solanaceae	-16.1244	47.6314	-16,12437_47,631448	44	Sofia	Mahajanga	4	District Mampikony, CR Ambohitoaka, fkt Tsimijaly	1	MCC1	MT004	10;6;6;4;4;6;5;5;5;7;4;5;4;3
6395	C2		Indian Ocean	Madagascar	2019	I	18	Solanum aethiopicum	Solanaceae	-16.3816	47.6502	-16,3816_47,650189	49	Sofia	Mahajanga	7	District Mampikony, CR Ambohitoaka, fkt Tanetilava	1	MCC2	MT267	6;6;5;2;4;6;6;5;7;6;4;4;3;3
6396	C2		Indian Ocean	Madagascar	2019	I		Solanum aethiopicum	Solanaceae	-16.3816	47.6502	-16,3816_47,650189	49	Sofia	Mahajanga	7	District Mampikony, CR Ambohitoaka, fkt Tanetilava	1	MCC1	MT007	10;6;6;4;4;7;5;5;5;7;4;5;4;3
6397	C2		Indian Ocean	Madagascar	2019	I		Solanum aethiopicum	Solanaceae	-16.3816	47.6502	-16,3816_47,650189	49	Sofia	Mahajanga	7	District Mampikony, CR Ambohitoaka, fkt Tanetilava	1	MCC2	MT267	6;6;5;2;4;6;6;5;7;6;4;4;3;3
6398	C2		Indian Ocean	Madagascar	2019	I		Solanum aethiopicum	Solanaceae	-16.3816	47.6502	-16,3816_47,650189	49	Sofia	Mahajanga	7	District Mampikony, CR Ambohitoaka, fkt Tanetilava	1	Singleton	MT344	9;6;7;4;4;6;6;5;5;7;3;4;3;3
6399	C2		Indian Ocean	Madagascar	2019	I	18	Solanum aethiopicum	Solanaceae	-16.3816	47.6502	-16,3816_47,650189	49	Sofia	Mahajanga	7	District Mampikony, CR Ambohitoaka, fkt Tanetilava	1	MCC2	MT258	6;6;7;2;4;6;6;5;7;6;4;4;3;3
6400	C2		Indian Ocean	Madagascar	2019	I	18	Solanum aethiopicum	Solanaceae	-16.3816	47.6502	-16,3816_47,650189	49	Sofia	Mahajanga	7	District Mampikony, CR Ambohitoaka, fkt Tanetilava	1	MCC2	MT251	6;6;7;2;4;7;6;5;7;6;4;4;3;3
6401	C2		Indian Ocean	Madagascar	2019	I	18	Solanum aethiopicum	Solanaceae	-16.3816	47.6502	-16,3816_47,650189	49	Sofia	Mahajanga	7	District Mampikony, CR Ambohitoaka, fkt Tanetilava	1	MCC2	MT267	6;6;5;2;4;6;6;5;7;6;4;4;3;3
6402	C2		Indian Ocean	Madagascar	2019	I	18	Solanum aethiopicum	Solanaceae	-16.3816	47.6502	-16,3816_47,650189	49	Sofia	Mahajanga	7	District Mampikony, CR Ambohitoaka, fkt Tanetilava	1	Singleton	MT333	6;6;5;2;4;7;5;5;5;7;4;5;4;3
6403	C2		Indian Ocean	Madagascar	2019	I		Solanum aethiopicum	Solanaceae	-16.3816	47.6502	-16,3816_47,650189	49	Sofia	Mahajanga	7	District Mampikony, CR Ambohitoaka, fkt Tanetilava	1	MCC2	MT267	6;6;5;2;4;6;6;5;7;6;4;4;3;3
6404	C2		Indian Ocean	Madagascar	2019	I	18	Solanum aethiopicum	Solanaceae	-16.3816	47.6502	-16,3816_47,650189	49	Sofia	Mahajanga	7	District Mampikony, CR Ambohitoaka, fkt Tanetilava	1	MCC1	MT007	10;6;6;4;4;7;5;5;5;7;4;5;4;3
6405	C2		Indian Ocean	Madagascar	2019	I		Solanum aethiopicum	Solanaceae	-16.3816	47.6502	-16,3816_47,650189	49	Sofia	Mahajanga	7	District Mampikony, CR Ambohitoaka, fkt Tanetilava	1	MCC1	MT007	10;6;6;4;4;7;5;5;5;7;4;5;4;3
6406	C2		Indian Ocean	Madagascar	2019	I		Solanum lycopersicum	Solanaceae	-16.3816	47.6502	-16,3816_47,650189	49	Sofia	Mahajanga	7	District Mampikony, CR Ambohitoaka, fkt Tanetilava	1	MCC2	MT259	6;6;8;2;4;7;6;5;8;6;4;4;3;3
6407	C2		Indian Ocean	Madagascar	2019	I	18	Solanum lycopersicum	Solanaceae	-16.3816	47.6502	-16,3816_47,650189	49	Sofia	Mahajanga	7	District Mampikony, CR Ambohitoaka, fkt Tanetilava	1	MCC2	MT259	6;6;8;2;4;7;6;5;8;6;4;4;3;3
6408	C2		Indian Ocean	Madagascar	2019	I		Solanum lycopersicum	Solanaceae	-16.3816	47.6502	-16,3816_47,650189	49	Sofia	Mahajanga	7	District Mampikony, CR Ambohitoaka, fkt Tanetilava	1	MCC2	MT259	6;6;8;2;4;7;6;5;8;6;4;4;3;3
6409	C2		Indian Ocean	Madagascar	2019	I	18	Solanum lycopersicum	Solanaceae	-16.3816	47.6502	-16,3816_47,650189	49	Sofia	Mahajanga	7	District Mampikony, CR Ambohitoaka, fkt Tanetilava	1	MCC2	MT260	6;6;8;2;4;5;6;5;7;6;4;4;3;3
6410	C2		Indian Ocean	Madagascar	2019	I		Solanum lycopersicum	Solanaceae	-16.3816	47.6502	-16,3816_47,650189	49	Sofia	Mahajanga	7	District Mampikony, CR Ambohitoaka, fkt Tanetilava	1	MCC1	MT020	12;6;6;4;4;7;5;5;5;7;4;5;4;3
6411	C2		Indian Ocean	Madagascar	2019	I		Solanum lycopersicum	Solanaceae	-16.3816	47.6502	-16,3816_47,650189	49	Sofia	Mahajanga	7	District Mampikony, CR Ambohitoaka, fkt Tanetilava	1	MCC1	MT020	12;6;6;4;4;7;5;5;5;7;4;5;4;3
6412	C2		Indian Ocean	Madagascar	2019	I		Solanum lycopersicum	Solanaceae	-16.3816	47.6502	-16,3816_47,650189	49	Sofia	Mahajanga	7	District Mampikony, CR Ambohitoaka, fkt Tanetilava	1	MCC1	MT020	12;6;6;4;4;7;5;5;5;7;4;5;4;3
6413	C2		Indian Ocean	Madagascar	2019	I		Capsicum annuum	Solanaceae	-16.3816	47.6502	-16,3816_47,650189	49	Sofia	Mahajanga	7	District Mampikony, CR Ambohitoaka, fkt Tanetilava	1	MCC1	MT020	12;6;6;4;4;7;5;5;5;7;4;5;4;3
6414	C2		Indian Ocean	Madagascar	2019	I		Solanum aethiopicum	Solanaceae	-16.118	47.6531	-16,118_47,653096	49	Sofia	Mahajanga	3	District Mampikony, CR Ambohitoaka, fkt Andilambe	1	MCC1	MT004	10;6;6;4;4;6;5;5;5;7;4;5;4;3
6415	C2		Indian Ocean	Madagascar	2019	I		Solanum aethiopicum	Solanaceae	-16.118	47.6531	-16,118_47,653096	49	Sofia	Mahajanga	3	District Mampikony, CR Ambohitoaka, fkt Andilambe	1	MCC1	MT007	10;6;6;4;4;7;5;5;5;7;4;5;4;3
6416	C2		Indian Ocean	Madagascar	2019	I	18	Solanum aethiopicum	Solanaceae	-16.118	47.6531	-16,118_47,653096	49	Sofia	Mahajanga	3	District Mampikony, CR Ambohitoaka, fkt Andilambe	1	MCC1	MT004	10;6;6;4;4;6;5;5;5;7;4;5;4;3
6417	C2		Indian Ocean	Madagascar	2019	I	18	Solanum aethiopicum	Solanaceae	-16.118	47.6531	-16,118_47,653096	49	Sofia	Mahajanga	3	District Mampikony, CR Ambohitoaka, fkt Andilambe	1	MCC1	MT004	10;6;6;4;4;6;5;5;5;7;4;5;4;3
6418	C2		Indian Ocean	Madagascar	2019	I		Solanum aethiopicum	Solanaceae	-16.118	47.6531	-16,118_47,653096	49	Sofia	Mahajanga	3	District Mampikony, CR Ambohitoaka, fkt Andilambe	1	MCC1	MT004	10;6;6;4;4;6;5;5;5;7;4;5;4;3
6419	C2		Indian Ocean	Madagascar	2019	I	18	Solanum aethiopicum	Solanaceae	-16.118	47.6531	-16,118_47,653096	49	Sofia	Mahajanga	3	District Mampikony, CR Ambohitoaka, fkt Andilambe	1	MCC1	MT004	10;6;6;4;4;6;5;5;5;7;4;5;4;3
6420	C2		Indian Ocean	Madagascar	2019	I		Solanum aethiopicum	Solanaceae	-16.118	47.6531	-16,118_47,653096	49	Sofia	Mahajanga	3	District Mampikony, CR Ambohitoaka, fkt Andilambe	1	MCC2	MT259	6;6;8;2;4;7;6;5;8;6;4;4;3;3
6421	C2		Indian Ocean	Madagascar	2019	I		Solanum aethiopicum	Solanaceae	-16.118	47.6531	-16,118_47,653096	49	Sofia	Mahajanga	3	District Mampikony, CR Ambohitoaka, fkt Andilambe	1	MCC1	MT004	10;6;6;4;4;6;5;5;5;7;4;5;4;3
6422	C2		Indian Ocean	Madagascar	2019	I	18	Solanum aethiopicum	Solanaceae	-16.118	47.6531	-16,118_47,653096	49	Sofia	Mahajanga	3	District Mampikony, CR Ambohitoaka, fkt Andilambe	1	MCC1	MT004	10;6;6;4;4;6;5;5;5;7;4;5;4;3
6423	C2		Indian Ocean	Madagascar	2019	I		Solanum aethiopicum	Solanaceae	-16.118	47.6531	-16,118_47,653096	49	Sofia	Mahajanga	3	District Mampikony, CR Ambohitoaka, fkt Andilambe	1	MCC1	MT004	10;6;6;4;4;6;5;5;5;7;4;5;4;3
6424	C2		Indian Ocean	Madagascar	2019	I	18	Solanum aethiopicum	Solanaceae	-16.118	47.6531	-16,118_47,653096	49	Sofia	Mahajanga	3	District Mampikony, CR Ambohitoaka, fkt Andilambe	1	MCC1	MT007	10;6;6;4;4;7;5;5;5;7;4;5;4;3
6425	C2		Indian Ocean	Madagascar	2019	I	18	Solanum aethiopicum	Solanaceae	-16.118	47.6531	-16,118_47,653096	49	Sofia	Mahajanga	3	District Mampikony, CR Ambohitoaka, fkt Andilambe	1	Singleton	MT261	10;6;7;4;4;6;5;5;5;5;4;6;4;3
6426	C2		Indian Ocean	Madagascar	2019	I	18	Solanum aethiopicum	Solanaceae	-16.118	47.6531	-16,118_47,653096	49	Sofia	Mahajanga	3	District Mampikony, CR Ambohitoaka, fkt Andilambe	1	MCC1	MT004	10;6;6;4;4;6;5;5;5;7;4;5;4;3
6427	C2		Indian Ocean	Madagascar	2019	I		Solanum aethiopicum	Solanaceae	-16.118	47.6531	-16,118_47,653096	49	Sofia	Mahajanga	3	District Mampikony, CR Ambohitoaka, fkt Andilambe	1	MCC1	MT004	10;6;6;4;4;6;5;5;5;7;4;5;4;3
6428	C2		Indian Ocean	Madagascar	2019	I	18	Solanum aethiopicum	Solanaceae	-16.118	47.6531	-16,118_47,653096	49	Sofia	Mahajanga	3	District Mampikony, CR Ambohitoaka, fkt Andilambe	1	MCC1	MT007	10;6;6;4;4;7;5;5;5;7;4;5;4;3
6429	C2		Indian Ocean	Madagascar	2019	I	18	Solanum aethiopicum	Solanaceae	-16.118	47.6531	-16,118_47,653096	49	Sofia	Mahajanga	3	District Mampikony, CR Ambohitoaka, fkt Andilambe	1	Singleton	MT261	10;6;7;4;4;6;5;5;5;5;4;6;4;3
6430	C2		Indian Ocean	Madagascar	2019	I		Solanum aethiopicum	Solanaceae	-16.118	47.6531	-16,118_47,653096	49	Sofia	Mahajanga	3	District Mampikony, CR Ambohitoaka, fkt Andilambe	1	Singleton	MT261	10;6;7;4;4;6;5;5;5;5;4;6;4;3
6431	C2		Indian Ocean	Madagascar	2019	I	18	Solanum aethiopicum	Solanaceae	-16.118	47.6531	-16,118_47,653096	49	Sofia	Mahajanga	3	District Mampikony, CR Ambohitoaka, fkt Andilambe	1	MCC1	MT007	10;6;6;4;4;7;5;5;5;7;4;5;4;3
6432	C2		Indian Ocean	Madagascar	2019	I		Solanum aethiopicum	Solanaceae	-16.118	47.6531	-16,118_47,653096	49	Sofia	Mahajanga	3	District Mampikony, CR Ambohitoaka, fkt Andilambe	1	MCC1	MT004	10;6;6;4;4;6;5;5;5;7;4;5;4;3
6433	C2		Indian Ocean	Madagascar	2019	I	18	Solanum aethiopicum	Solanaceae	-16.118	47.6531	-16,118_47,653096	49	Sofia	Mahajanga	3	District Mampikony, CR Ambohitoaka, fkt Andilambe	1	MCC1	MT004	10;6;6;4;4;6;5;5;5;7;4;5;4;3
6434	C2		Indian Ocean	Madagascar	2019	I		Solanum aethiopicum	Solanaceae	-16.118	47.6531	-16,118_47,653096	49	Sofia	Mahajanga	3	District Mampikony, CR Ambohitoaka, fkt Andilambe	1	MCC1	MT007	10;6;6;4;4;7;5;5;5;7;4;5;4;3
6435	C2		Indian Ocean	Madagascar	2019	I		Solanum aethiopicum	Solanaceae	-16.118	47.6531	-16,118_47,653096	49	Sofia	Mahajanga	3	District Mampikony, CR Ambohitoaka, fkt Andilambe	1	MCC2	MT259	6;6;8;2;4;7;6;5;8;6;4;4;3;3
6436	C2		Indian Ocean	Madagascar	2019	I	18	Solanum aethiopicum	Solanaceae	-16.118	47.6531	-16,118_47,653096	49	Sofia	Mahajanga	3	District Mampikony, CR Ambohitoaka, fkt Andilambe	1	MCC2	MT259	6;6;8;2;4;7;6;5;8;6;4;4;3;3
6437	C2		Indian Ocean	Madagascar	2019	I		Solanum aethiopicum	Solanaceae	-16.118	47.6531	-16,118_47,653096	49	Sofia	Mahajanga	3	District Mampikony, CR Ambohitoaka, fkt Andilambe	1	MCC1	MT004	10;6;6;4;4;6;5;5;5;7;4;5;4;3
6438	C2		Indian Ocean	Madagascar	2019	I	18	Solanum aethiopicum	Solanaceae	-16.118	47.6531	-16,118_47,653096	49	Sofia	Mahajanga	3	District Mampikony, CR Ambohitoaka, fkt Andilambe	1	MCC2	MT259	6;6;8;2;4;7;6;5;8;6;4;4;3;3
6439	C2		Indian Ocean	Madagascar	2019	I		Solanum aethiopicum	Solanaceae	-16.118	47.6531	-16,118_47,653096	49	Sofia	Mahajanga	3	District Mampikony, CR Ambohitoaka, fkt Andilambe	1	MCC1	MT004	10;6;6;4;4;6;5;5;5;7;4;5;4;3
6440	C2		Indian Ocean	Madagascar	2019	I	18	Solanum aethiopicum	Solanaceae	-16.118	47.6531	-16,118_47,653096	49	Sofia	Mahajanga	3	District Mampikony, CR Ambohitoaka, fkt Andilambe	1	Singleton	MT261	10;6;7;4;4;6;5;5;5;5;4;6;4;3
6441	C2		Indian Ocean	Madagascar	2019	I		Solanum aethiopicum	Solanaceae	-16.118	47.6531	-16,118_47,653096	49	Sofia	Mahajanga	3	District Mampikony, CR Ambohitoaka, fkt Andilambe	1	MCC1	MT004	10;6;6;4;4;6;5;5;5;7;4;5;4;3
6442	C2		Indian Ocean	Madagascar	2019	I		Solanum aethiopicum	Solanaceae	-16.118	47.6531	-16,118_47,653096	49	Sofia	Mahajanga	3	District Mampikony, CR Ambohitoaka, fkt Andilambe	1	MCC1	MT007	10;6;6;4;4;7;5;5;5;7;4;5;4;3
6443	C2		Indian Ocean	Madagascar	2019	I		Solanum aethiopicum	Solanaceae	-16.118	47.6531	-16,118_47,653096	49	Sofia	Mahajanga	3	District Mampikony, CR Ambohitoaka, fkt Andilambe	1	MCC1	MT007	10;6;6;4;4;7;5;5;5;7;4;5;4;3
6444	C2		Indian Ocean	Madagascar	2019	I		Solanum aethiopicum	Solanaceae	-16.118	47.6531	-16,118_47,653096	49	Sofia	Mahajanga	3	District Mampikony, CR Ambohitoaka, fkt Andilambe	#N/A	#N/A	NA	#N/A
6445	C2		Indian Ocean	Madagascar	2019	I		Solanum lycopersicum	Solanaceae	-16.3816	47.6502	-16,3816_47,650189	49	Sofia	Mahajanga	7	District Mampikony, CR Ambohitoaka, fkt Tanetilava	1	MCC1	MT007	10;6;6;4;4;7;5;5;5;7;4;5;4;3
6446	C2		Indian Ocean	Madagascar	2019	I		Solanum lycopersicum	Solanaceae	-16.3816	47.6502	-16,3816_47,650189	49	Sofia	Mahajanga	7	District Mampikony, CR Ambohitoaka, fkt Tanetilava	1	MCC1	MT007	10;6;6;4;4;7;5;5;5;7;4;5;4;3
6447	C2		Indian Ocean	Madagascar	2019	I	18	Solanum lycopersicum	Solanaceae	-16.3816	47.6502	-16,3816_47,650189	49	Sofia	Mahajanga	7	District Mampikony, CR Ambohitoaka, fkt Tanetilava	1	Singleton	MT262	6;6;8;2;4;9;6;5;6;3;4;4;3;3
6448	C2		Indian Ocean	Madagascar	2019	I		Solanum lycopersicum	Solanaceae	-16.3816	47.6502	-16,3816_47,650189	49	Sofia	Mahajanga	7	District Mampikony, CR Ambohitoaka, fkt Tanetilava	1	MCC1	MT007	10;6;6;4;4;7;5;5;5;7;4;5;4;3
6449	C2		Indian Ocean	Madagascar	2019	I		Solanum lycopersicum	Solanaceae	-16.3816	47.6502	-16,3816_47,650189	49	Sofia	Mahajanga	7	District Mampikony, CR Ambohitoaka, fkt Tanetilava	1	MCC1	MT007	10;6;6;4;4;7;5;5;5;7;4;5;4;3
6450	C2		Indian Ocean	Madagascar	2019	I		Solanum aethiopicum	Solanaceae	-16.3816	47.6502	-16,3816_47,650189	49	Sofia	Mahajanga	7	District Mampikony, CR Ambohitoaka, fkt Tanetilava	1	MCC1	MT004	10;6;6;4;4;6;5;5;5;7;4;5;4;3
6451	C2		Indian Ocean	Madagascar	2019	I		Solanum aethiopicum	Solanaceae	-16.3816	47.6502	-16,3816_47,650189	49	Sofia	Mahajanga	7	District Mampikony, CR Ambohitoaka, fkt Tanetilava	1	MCC1	MT004	10;6;6;4;4;6;5;5;5;7;4;5;4;3
6452	C2		Indian Ocean	Madagascar	2019	I	18	Solanum lycopersicum	Solanaceae	-16.3816	47.6502	-16,3816_47,650189	49	Sofia	Mahajanga	7	District Mampikony, CR Ambohitoaka, fkt Tanetilava	1	MCC1	MT007	10;6;6;4;4;7;5;5;5;7;4;5;4;3
6453	C2		Indian Ocean	Madagascar	2019	I	18	Solanum lycopersicum	Solanaceae	-16.3816	47.6502	-16,3816_47,650189	49	Sofia	Mahajanga	7	District Mampikony, CR Ambohitoaka, fkt Tanetilava	1	MCC1	MT007	10;6;6;4;4;7;5;5;5;7;4;5;4;3
6454	C2		Indian Ocean	Madagascar	2019	I		Solanum lycopersicum	Solanaceae	-16.3816	47.6502	-16,3816_47,650189	49	Sofia	Mahajanga	7	District Mampikony, CR Ambohitoaka, fkt Tanetilava	1	MCC1	MT007	10;6;6;4;4;7;5;5;5;7;4;5;4;3
6455	C2		Indian Ocean	Madagascar	2019	I		Solanum lycopersicum	Solanaceae	-15.634	47.6421	-15,634003_47,642084	21	Sofia	Mahajanga	2	District Port-Berger, CR Port-Berger II, fkt Ampombibitika	1	MCC2	MT249	6;6;7;2;4;8;6;5;7;6;4;4;3;3
6456	C2		Indian Ocean	Madagascar	2019	I		Solanum lycopersicum	Solanaceae	-15.634	47.6421	-15,634003_47,642084	21	Sofia	Mahajanga	2	District Port-Berger, CR Port-Berger II, fkt Ampombibitika	1	MCC1	MT017	11;6;6;4;4;6;5;5;5;7;4;5;4;3
6457	C2		Indian Ocean	Madagascar	2019	I		Solanum lycopersicum	Solanaceae	-15.634	47.6421	-15,634003_47,642084	21	Sofia	Mahajanga	2	District Port-Berger, CR Port-Berger II, fkt Ampombibitika	1	MCC1	MT004	10;6;6;4;4;6;5;5;5;7;4;5;4;3
6458	C2		Indian Ocean	Madagascar	2019	I		Solanum lycopersicum	Solanaceae	-15.634	47.6421	-15,634003_47,642084	21	Sofia	Mahajanga	2	District Port-Berger, CR Port-Berger II, fkt Ampombibitika	1	MCC1	MT004	10;6;6;4;4;6;5;5;5;7;4;5;4;3
6459	C2		Indian Ocean	Madagascar	2019	I		Solanum lycopersicum	Solanaceae	-15.634	47.6421	-15,634003_47,642084	21	Sofia	Mahajanga	2	District Port-Berger, CR Port-Berger II, fkt Ampombibitika	1	MCC1	MT004	10;6;6;4;4;6;5;5;5;7;4;5;4;3
6460	C2		Indian Ocean	Madagascar	2019	I		Solanum lycopersicum	Solanaceae	-15.634	47.6421	-15,634003_47,642084	21	Sofia	Mahajanga	2	District Port-Berger, CR Port-Berger II, fkt Ampombibitika	1	MCC1	MT004	10;6;6;4;4;6;5;5;5;7;4;5;4;3
6461	C2		Indian Ocean	Madagascar	2019	I		Solanum lycopersicum	Solanaceae	-15.634	47.6421	-15,634003_47,642084	21	Sofia	Mahajanga	2	District Port-Berger, CR Port-Berger II, fkt Ampombibitika	1	MCC1	MT004	10;6;6;4;4;6;5;5;5;7;4;5;4;3
6462	C2		Indian Ocean	Madagascar	2019	I		Solanum lycopersicum	Solanaceae	-15.634	47.6421	-15,634003_47,642084	21	Sofia	Mahajanga	2	District Port-Berger, CR Port-Berger II, fkt Ampombibitika	1	MCC1	MT004	10;6;6;4;4;6;5;5;5;7;4;5;4;3
6464	C2		Indian Ocean	Madagascar	2019	I		Solanum lycopersicum	Solanaceae	-15.634	47.6421	-15,634003_47,642084	21	Sofia	Mahajanga	2	District Port-Berger, CR Port-Berger II, fkt Ampombibitika	1	MCC1	MT004	10;6;6;4;4;6;5;5;5;7;4;5;4;3
6465	C2		Indian Ocean	Madagascar	2019	I		Solanum lycopersicum	Solanaceae	-15.634	47.6421	-15,634003_47,642084	21	Sofia	Mahajanga	2	District Port-Berger, CR Port-Berger II, fkt Ampombibitika	1	MCC1	MT004	10;6;6;4;4;6;5;5;5;7;4;5;4;3
6466	C2		Indian Ocean	Madagascar	2019	I	18	Solanum lycopersicum	Solanaceae	-15.634	47.6421	-15,634003_47,642084	21	Sofia	Mahajanga	2	District Port-Berger, CR Port-Berger II, fkt Ampombibitika	1	Singleton	MT263	6;7;7;2;4;7;6;5;7;7;4;4;3;3
6467	C2		Indian Ocean	Madagascar	2019	I		Solanum lycopersicum	Solanaceae	-15.634	47.6421	-15,634003_47,642084	21	Sofia	Mahajanga	2	District Port-Berger, CR Port-Berger II, fkt Ampombibitika	1	MCC1	MT004	10;6;6;4;4;6;5;5;5;7;4;5;4;3
6468	C2		Indian Ocean	Madagascar	2019	I		Solanum lycopersicum	Solanaceae	-15.634	47.6421	-15,634003_47,642084	21	Sofia	Mahajanga	2	District Port-Berger, CR Port-Berger II, fkt Ampombibitika	1	MCC1	MT004	10;6;6;4;4;6;5;5;5;7;4;5;4;3
6469	C2		Indian Ocean	Madagascar	2019	I	18	Solanum lycopersicum	Solanaceae	-15.634	47.6421	-15,634003_47,642084	21	Sofia	Mahajanga	2	District Port-Berger, CR Port-Berger II, fkt Ampombibitika	1	MCC1	MT004	10;6;6;4;4;6;5;5;5;7;4;5;4;3
6470	C2		Indian Ocean	Madagascar	2019	I	18	Solanum lycopersicum	Solanaceae	-15.634	47.6421	-15,634003_47,642084	21	Sofia	Mahajanga	2	District Port-Berger, CR Port-Berger II, fkt Ampombibitika	1	MCC1	MT004	10;6;6;4;4;6;5;5;5;7;4;5;4;3
6471	C2		Indian Ocean	Madagascar	2019	I	18	Solanum lycopersicum	Solanaceae	-15.634	47.6421	-15,634003_47,642084	21	Sofia	Mahajanga	2	District Port-Berger, CR Port-Berger II, fkt Ampombibitika	1	MCC1	MT004	10;6;6;4;4;6;5;5;5;7;4;5;4;3
6472	C2		Indian Ocean	Madagascar	2019	I		Solanum lycopersicum	Solanaceae	-15.634	47.6421	-15,634003_47,642084	21	Sofia	Mahajanga	2	District Port-Berger, CR Port-Berger II, fkt Ampombibitika	1	MCC1	MT004	10;6;6;4;4;6;5;5;5;7;4;5;4;3
6473	C2		Indian Ocean	Madagascar	2019	I	18	Solanum lycopersicum	Solanaceae	-15.634	47.6421	-15,634003_47,642084	21	Sofia	Mahajanga	2	District Port-Berger, CR Port-Berger II, fkt Ampombibitika	1	MCC1	MT004	10;6;6;4;4;6;5;5;5;7;4;5;4;3
6474	C2		Indian Ocean	Madagascar	2019	I	18	Solanum lycopersicum	Solanaceae	-15.634	47.6421	-15,634003_47,642084	21	Sofia	Mahajanga	2	District Port-Berger, CR Port-Berger II, fkt Ampombibitika	1	MCC1	MT264	10;5;6;4;4;6;5;5;5;7;4;5;4;3
6475	C2		Indian Ocean	Madagascar	2019	I		Solanum lycopersicum	Solanaceae	-15.634	47.6421	-15,634003_47,642084	21	Sofia	Mahajanga	2	District Port-Berger, CR Port-Berger II, fkt Ampombibitika	1	MCC1	MT004	10;6;6;4;4;6;5;5;5;7;4;5;4;3
6476	C2		Indian Ocean	Madagascar	2019	I	18	Solanum lycopersicum	Solanaceae	-15.634	47.6421	-15,634003_47,642084	21	Sofia	Mahajanga	2	District Port-Berger, CR Port-Berger II, fkt Ampombibitika	#N/A	#N/A	NA	#N/A
6477	C2		Indian Ocean	Madagascar	2019	I	18	Solanum lycopersicum	Solanaceae	-15.634	47.6421	-15,634003_47,642084	21	Sofia	Mahajanga	2	District Port-Berger, CR Port-Berger II, fkt Ampombibitika	1	MCC1	MT004	10;6;6;4;4;6;5;5;5;7;4;5;4;3
6478	C2		Indian Ocean	Madagascar	2019	I		Solanum lycopersicum	Solanaceae	-15.634	47.6421	-15,634003_47,642084	21	Sofia	Mahajanga	2	District Port-Berger, CR Port-Berger II, fkt Ampombibitika	1	MCC1	MT004	10;6;6;4;4;6;5;5;5;7;4;5;4;3
6479	C2		Indian Ocean	Madagascar	2019	I		Solanum lycopersicum	Solanaceae	-15.634	47.6421	-15,634003_47,642084	21	Sofia	Mahajanga	2	District Port-Berger, CR Port-Berger II, fkt Ampombibitika	1	MCC1	MT004	10;6;6;4;4;6;5;5;5;7;4;5;4;3
6480	C2		Indian Ocean	Madagascar	2019	I	18	Solanum lycopersicum	Solanaceae	-15.634	47.6421	-15,634003_47,642084	21	Sofia	Mahajanga	2	District Port-Berger, CR Port-Berger II, fkt Ampombibitika	1	MCC1	MT245	9;6;6;4;4;7;5;5;5;7;4;5;4;3
6481	C2		Indian Ocean	Madagascar	2019	I		Solanum lycopersicum	Solanaceae	-15.634	47.6421	-15,634003_47,642084	21	Sofia	Mahajanga	2	District Port-Berger, CR Port-Berger II, fkt Ampombibitika	1	MCC1	MT004	10;6;6;4;4;6;5;5;5;7;4;5;4;3
6482	C2		Indian Ocean	Madagascar	2019	I		Solanum lycopersicum	Solanaceae	-15.634	47.6421	-15,634003_47,642084	21	Sofia	Mahajanga	2	District Port-Berger, CR Port-Berger II, fkt Ampombibitika	1	MCC1	MT004	10;6;6;4;4;6;5;5;5;7;4;5;4;3
6483	C2		Indian Ocean	Madagascar	2019	I	18	Solanum lycopersicum	Solanaceae	-15.634	47.6421	-15,634003_47,642084	21	Sofia	Mahajanga	2	District Port-Berger, CR Port-Berger II, fkt Ampombibitika	1	Singleton	MT265	10;6;6;4;4;6;5;5;7;6;4;5;4;3
6484	C2		Indian Ocean	Madagascar	2019	I		Solanum lycopersicum	Solanaceae	-15.634	47.6421	-15,634003_47,642084	21	Sofia	Mahajanga	2	District Port-Berger, CR Port-Berger II, fkt Ampombibitika	1	MCC1	MT004	10;6;6;4;4;6;5;5;5;7;4;5;4;3
6485	C2		Indian Ocean	Madagascar	2019	I		Solanum lycopersicum	Solanaceae	-15.634	47.6421	-15,634003_47,642084	21	Sofia	Mahajanga	2	District Port-Berger, CR Port-Berger II, fkt Ampombibitika	1	MCC1	MT004	10;6;6;4;4;6;5;5;5;7;4;5;4;3
6486	C2		Indian Ocean	Madagascar	2019	I	18	Solanum lycopersicum	Solanaceae	-15.634	47.6421	-15,634003_47,642084	21	Sofia	Mahajanga	2	District Port-Berger, CR Port-Berger II, fkt Ampombibitika	1	MCC1	MT004	10;6;6;4;4;6;5;5;5;7;4;5;4;3
6487	C2		Indian Ocean	Madagascar	2019	I		Solanum lycopersicum	Solanaceae	-15.634	47.6421	-15,634003_47,642084	21	Sofia	Mahajanga	2	District Port-Berger, CR Port-Berger II, fkt Ampombibitika	#N/A	#N/A	NA	#N/A
6488	C2		Indian Ocean	Madagascar	2019	I		Physalis	Solanaceae	-15.634	47.6421	-15,634003_47,642084	21	Sofia	Mahajanga	2	District Port-Berger, CR Port-Berger II, fkt Ampombibitika	1	MCC1	MT004	10;6;6;4;4;6;5;5;5;7;4;5;4;3
6489	C2		Indian Ocean	Madagascar	2019	I	18	Solanum melongena	Solanaceae	-14.9715	47.8683	-14,971487_47,868291	8	Sofia	Mahajanga	1	District Antsohihy, CR Ankelika, fkt Anjiajia	1	MCC2	MT266	6;6;6;2;4;5;6;5;7;6;4;4;3;3
6490	C2		Indian Ocean	Madagascar	2019	I		Solanum melongena	Solanaceae	-14.9715	47.8683	-14,971487_47,868291	8	Sofia	Mahajanga	1	District Antsohihy, CR Ankelika, fkt Anjiajia	1	MCC2	MT249	6;6;7;2;4;8;6;5;7;6;4;4;3;3
6491	C2		Indian Ocean	Madagascar	2019	I		Solanum melongena	Solanaceae	-14.9715	47.8683	-14,971487_47,868291	8	Sofia	Mahajanga	1	District Antsohihy, CR Ankelika, fkt Anjiajia	1	MCC2	MT249	6;6;7;2;4;8;6;5;7;6;4;4;3;3
6492	C2		Indian Ocean	Madagascar	2019	I		Solanum melongena	Solanaceae	-14.9715	47.8683	-14,971487_47,868291	8	Sofia	Mahajanga	1	District Antsohihy, CR Ankelika, fkt Anjiajia	1	MCC2	MT249	6;6;7;2;4;8;6;5;7;6;4;4;3;3
6493	C2		Indian Ocean	Madagascar	2019	I		Solanum melongena	Solanaceae	-14.9715	47.8683	-14,971487_47,868291	8	Sofia	Mahajanga	1	District Antsohihy, CR Ankelika, fkt Anjiajia	1	MCC2	MT266	6;6;6;2;4;5;6;5;7;6;4;4;3;3
6494	C2		Indian Ocean	Madagascar	2019	I		Solanum melongena	Solanaceae	-14.9715	47.8683	-14,971487_47,868291	8	Sofia	Mahajanga	1	District Antsohihy, CR Ankelika, fkt Anjiajia	1	MCC2	MT266	6;6;6;2;4;5;6;5;7;6;4;4;3;3
6495	C2		Indian Ocean	Madagascar	2019	I		Solanum melongena	Solanaceae	-14.9715	47.8683	-14,971487_47,868291	8	Sofia	Mahajanga	1	District Antsohihy, CR Ankelika, fkt Anjiajia	1	MCC2	MT266	6;6;6;2;4;5;6;5;7;6;4;4;3;3
6496	C2		Indian Ocean	Madagascar	2019	I		Solanum melongena	Solanaceae	-14.9715	47.8683	-14,971487_47,868291	8	Sofia	Mahajanga	1	District Antsohihy, CR Ankelika, fkt Anjiajia	1	MCC2	MT249	6;6;7;2;4;8;6;5;7;6;4;4;3;3
6497	C2		Indian Ocean	Madagascar	2019	I		Brassica	Brassicaceae	-14.9715	47.8683	-14,971487_47,868291	8	Sofia	Mahajanga	1	District Antsohihy, CR Ankelika, fkt Anjiajia	#N/A	#N/A	NA	#N/A
6498	C2		Indian Ocean	Madagascar	2019	I	18	Solanum aethiopicum	Solanaceae	-14.9715	47.8683	-14,971487_47,868291	8	Sofia	Mahajanga	1	District Antsohihy, CR Ankelika, fkt Anjiajia	1	MCC2	MT249	6;6;7;2;4;8;6;5;7;6;4;4;3;3
6499	C2		Indian Ocean	Madagascar	2019	I		Solanum aethiopicum	Solanaceae	-14.9715	47.8683	-14,971487_47,868291	8	Sofia	Mahajanga	1	District Antsohihy, CR Ankelika, fkt Anjiajia	1	MCC2	MT249	6;6;7;2;4;8;6;5;7;6;4;4;3;3
6500	C2		Indian Ocean	Madagascar	2019	I	18	Physalis	Solanaceae	-16.1244	47.6314	-16,12437_47,631448	44	Sofia	Mahajanga	4	District Mampikony, CR Ambohitoaka, fkt Tsimijaly	1	MCC1	MT252	11;6;6;2;4;6;5;5;5;7;4;5;4;3
6508	C2		Indian Ocean	Madagascar	2019	I	18	Solanum aethiopicum	Solanaceae	-16.3816	47.6502	-16,3816_47,650189	49	Sofia	Mahajanga	7	District Mampikony, CR Ambohitoaka, fkt Tanetilava	1	MCC2	MT267	6;6;5;2;4;6;6;5;7;6;4;4;3;3
6509	C2		Indian Ocean	Madagascar	2019	I		Solanum lycopersicum	Solanaceae	-16.3816	47.6502	-16,3816_47,650189	49	Sofia	Mahajanga	7	District Mampikony, CR Ambohitoaka, fkt Tanetilava	1	MCC1	MT007	10;6;6;4;4;7;5;5;5;7;4;5;4;3
6531	C2		Indian Ocean	Madagascar	2019	I		Solanum lycopersicum	Solanaceae	-17.4647	48.2552	-17,464733_48,255236	765	Alaotra Mangoro	Toamasina	12	District Ambatondrazaka, site Betoloha	1	MCC1	MT007	10;6;6;4;4;7;5;5;5;7;4;5;4;3
6532	C2		Indian Ocean	Madagascar	2019	I		Solanum lycopersicum	Solanaceae	-17.4647	48.2552	-17,464733_48,255236	765	Alaotra Mangoro	Toamasina	12	District Ambatondrazaka, site Betoloha	#N/A	#N/A	NA	#N/A
6534	C2		Indian Ocean	Madagascar	2019	I		Capsicum annuum	Solanaceae	-17.5403	48.2442	-17,540294_48,244179	787	Alaotra Mangoro	Toamasina	13	District Ambatondrazaka, site Betoloha	1	MCC1	MT004	10;6;6;4;4;6;5;5;5;7;4;5;4;3
6537	C2		Indian Ocean	Madagascar	2019	I		Capsicum annuum	Solanaceae	-17.5403	48.2442	-17,540294_48,244179	787	Alaotra Mangoro	Toamasina	13	District Ambatondrazaka, site Betoloha	1	MCC1	MT004	10;6;6;4;4;6;5;5;5;7;4;5;4;3
6540	C2		Indian Ocean	Madagascar	2019	I		Capsicum annuum	Solanaceae	-17.5403	48.2442	-17,540294_48,244179	787	Alaotra Mangoro	Toamasina		District Ambatondrazaka, site Betoloha	#N/A	#N/A	NA	#N/A
6541	C2		Indian Ocean	Madagascar	2019	I		Capsicum annuum	Solanaceae	-17.5403	48.2442	-17,540294_48,244179	787	Alaotra Mangoro	Toamasina		District Ambatondrazaka, site Betoloha	#N/A	#N/A	NA	#N/A
6543	C2		Indian Ocean	Madagascar	2019	I	18	Capsicum annuum	Solanaceae	-17.5403	48.2442	-17,540294_48,244179	787	Alaotra Mangoro	Toamasina		District Ambatondrazaka, site Betoloha	#N/A	#N/A	NA	#N/A
6002	C2		Indian Ocean	Madagascar	2018	IIB	1	Solanum tuberosum	Solanaceae	-18.9849	47.5183	-18,9849_47,51835	1276	Analamanga	Antananarivo		Andoharanofotsy	#VALUE!	#N/A		#N/A
6003	C2		Indian Ocean	Madagascar	2018	IIB	1	Solanum tuberosum	Solanaceae	-18.9849	47.5183	-18,9849_47,51835	1276	Analamanga	Antananarivo		Andoharanofotsy	#VALUE!	#N/A		#N/A
6004	C2		Indian Ocean	Madagascar	2018	IIB	1	Solanum tuberosum	Solanaceae	-18.9849	47.5183	-18,9849_47,51835	1276	Analamanga	Antananarivo		Andoharanofotsy	#VALUE!	#N/A		#N/A
6005	C2		Indian Ocean	Madagascar	2018	IIB	1	Solanum tuberosum	Solanaceae	-18.9849	47.5183	-18,9849_47,51835	1276	Analamanga	Antananarivo		Andoharanofotsy	#VALUE!	#N/A		#N/A
6006	C2		Indian Ocean	Madagascar	2018	IIB	1	Solanum tuberosum	Solanaceae	-18.9849	47.5183	-18,9849_47,51835	1276	Analamanga	Antananarivo		Andoharanofotsy	#VALUE!	#N/A		#N/A
6007	C2		Indian Ocean	Madagascar	2018	IIB	1	Solanum tuberosum	Solanaceae	-18.9849	47.5183	-18,9849_47,51835	1276	Analamanga	Antananarivo		Andoharanofotsy	#VALUE!	#N/A		#N/A
6008	C2		Indian Ocean	Madagascar	2018	IIB	1	Solanum tuberosum	Solanaceae	-18.9849	47.5183	-18,9849_47,51835	1276	Analamanga	Antananarivo		Andoharanofotsy	#VALUE!	#N/A		#N/A
6009	C2		Indian Ocean	Madagascar	2018	IIB	1	Solanum tuberosum	Solanaceae	-18.9849	47.5183	-18,9849_47,51835	1276	Analamanga	Antananarivo		Andoharanofotsy	#VALUE!	#N/A		#N/A
6010	C2		Indian Ocean	Madagascar	2018	IIB	1	Solanum tuberosum	Solanaceae	-18.9849	47.5183	-18,9849_47,51835	1276	Analamanga	Antananarivo		Andoharanofotsy	#VALUE!	#N/A		#N/A
6503	C2		Indian Ocean	Madagascar	2019	II		Solanum tuberosum	Solanaceae	-19.0894	46.4394	-19,0894_46,4394	1503	Itasy	Antananarivo		District Soavinandriana, site Miarina Atsimo	#VALUE!	#N/A		#N/A
6504	C2		Indian Ocean	Madagascar	2019	II		Solanum tuberosum	Solanaceae	-19.0894	46.4394	-19,0894_46,4394	1503	Itasy	Antananarivo		District Soavinandriana, site Miarina Atsimo	#VALUE!	#N/A		#N/A
6505	C2		Indian Ocean	Madagascar	2019	II		Solanum tuberosum	Solanaceae	-19.0894	46.4394	-19,0894_46,4394	1503	Itasy	Antananarivo		District Soavinandriana, site Miarina Atsimo	#VALUE!	#N/A		#N/A
6506	C2		Indian Ocean	Madagascar	2019	II		Solanum tuberosum	Solanaceae	-19.0894	46.4394	-19,0894_46,4394	1503	Itasy	Antananarivo		District Soavinandriana, site Miarina Atsimo	#VALUE!	#N/A		#N/A
6507	C2		Indian Ocean	Madagascar	2019	IIB	1	Solanum tuberosum	Solanaceae	-19.0894	46.4394	-19,0894_46,4394	1503	Itasy	Antananarivo		District Soavinandriana, site Miarina Atsimo	#VALUE!	#N/A		#N/A
6510	C2		Indian Ocean	Madagascar	2019	IIB	1	Solanum tuberosum	Solanaceae	-18.5775	46.2794	-18,57748_46,27938	913	Bongolava	Antananarivo		District Sakay, site Ambatoatrano	#VALUE!	#N/A		#N/A
6511	C2		Indian Ocean	Madagascar	2019	II		Solanum tuberosum	Solanaceae	-18.5775	46.2794	-18,57748_46,27938	913	Bongolava	Antananarivo		District Sakay, site Ambatoatrano	#VALUE!	#N/A		#N/A
6512	C2		Indian Ocean	Madagascar	2019	IIB	1	Solanum tuberosum	Solanaceae	-17.5356	48.2431	-17,535558_48,243053	792	Alaotra Mangoro	Toamasina		District Ambatondrazaka, site Ilafy Betainako	#VALUE!	#N/A		#N/A
6513	C2		Indian Ocean	Madagascar	2019	IIB	1	Solanum tuberosum	Solanaceae	-18.5801	46.2818	-18,58012_46,28175	902	Bongolava	Antananarivo		District Sakay, site Ambatoatrano	#VALUE!	#N/A		#N/A
6514	C2		Indian Ocean	Madagascar	2019	IIB	1	Solanum tuberosum	Solanaceae	-18.5801	46.2818	-18,58012_46,28175	902	Bongolava	Antananarivo		District Sakay, site Ambatoatrano	#VALUE!	#N/A		#N/A
6515	C2		Indian Ocean	Madagascar	2019	IIB	1	Solanum tuberosum	Solanaceae	-18.5801	46.2818	-18,58012_46,28175	902	Bongolava	Antananarivo		District Sakay, site Ambatoatrano	#VALUE!	#N/A		#N/A
6516	C2		Indian Ocean	Madagascar	2019	II		Solanum tuberosum	Solanaceae	-18.5801	46.2818	-18,58012_46,28175	902	Bongolava	Antananarivo		District Sakay, site Ambatoatrano	#VALUE!	#N/A		#N/A
6517	C2		Indian Ocean	Madagascar	2019	IIB	1	Solanum tuberosum	Solanaceae	-18.5801	46.2818	-18,58012_46,28175	902	Bongolava	Antananarivo		District Sakay, site Ambatoatrano	#VALUE!	#N/A		#N/A
6518	C2		Indian Ocean	Madagascar	2019	II		Solanum tuberosum	Solanaceae	-17.5009	48.2408	-17,500949_48,240783	764	Alaotra Mangoro	Toamasina		District Ambatondrazaka, site Andrarabara	#VALUE!	#N/A		#N/A
6519	C2		Indian Ocean	Madagascar	2019	II		Solanum tuberosum	Solanaceae	-17.5009	48.2408	-17,500949_48,240783	764	Alaotra Mangoro	Toamasina		District Ambatondrazaka, site Andrarabara	#VALUE!	#N/A		#N/A
6520	C2		Indian Ocean	Madagascar	2019	II		Solanum tuberosum	Solanaceae	-17.5009	48.2408	-17,500949_48,240783	764	Alaotra Mangoro	Toamasina		District Ambatondrazaka, site Andrarabara	#VALUE!	#N/A		#N/A
6521	C2		Indian Ocean	Madagascar	2019	II		Solanum tuberosum	Solanaceae	-17.5009	48.2408	-17,500949_48,240783	764	Alaotra Mangoro	Toamasina		District Ambatondrazaka, site Andrarabara	#VALUE!	#N/A		#N/A
6522	C2		Indian Ocean	Madagascar	2019	IIB	1	Solanum tuberosum	Solanaceae	-17.5009	48.2408	-17,500949_48,240783	764	Alaotra Mangoro	Toamasina		District Ambatondrazaka, site Andrarabara	#VALUE!	#N/A		#N/A
6523	C2		Indian Ocean	Madagascar	2019	IIB	1	Solanum tuberosum	Solanaceae	-17.5009	48.2408	-17,500949_48,240783	764	Alaotra Mangoro	Toamasina		District Ambatondrazaka, site Andrarabara	#VALUE!	#N/A		#N/A
6524	C2		Indian Ocean	Madagascar	2019	II		Solanum tuberosum	Solanaceae	-17.5009	48.2408	-17,500949_48,240783	764	Alaotra Mangoro	Toamasina		District Ambatondrazaka, site Andrarabara	#VALUE!	#N/A		#N/A
6525	C2		Indian Ocean	Madagascar	2019	IIB	1	Solanum tuberosum	Solanaceae	-17.5009	48.2408	-17,500949_48,240783	764	Alaotra Mangoro	Toamasina		District Ambatondrazaka, site Andrarabara	#VALUE!	#N/A		#N/A
6526	C2		Indian Ocean	Madagascar	2019	IIB	1	Solanum tuberosum	Solanaceae	-17.5009	48.2408	-17,500949_48,240783	764	Alaotra Mangoro	Toamasina		District Ambatondrazaka, site Andrarabara	#VALUE!	#N/A		#N/A
6527	C2		Indian Ocean	Madagascar	2019	II		Solanum tuberosum	Solanaceae	-17.5009	48.2408	-17,500949_48,240783	764	Alaotra Mangoro	Toamasina		District Ambatondrazaka, site Andrarabara	#VALUE!	#N/A		#N/A
6528	C2		Indian Ocean	Madagascar	2019	IIB	1	Capsicum annuum	Solanaceae	-17.5014	48.2417	-17,501416_48,241714	766	Alaotra Mangoro	Toamasina		District Ambatondrazaka, site Andrarabara	#VALUE!	#N/A		#N/A
6529	C2		Indian Ocean	Madagascar	2019	II		Solanum lycopersicum	Solanaceae	-17.4647	48.2552	-17,464733_48,255236	765	Alaotra Mangoro	Toamasina		District Ambatondrazaka, site Betoloha	#VALUE!	#N/A		#N/A
6530	C2		Indian Ocean	Madagascar	2019	II		Solanum lycopersicum	Solanaceae	-17.4647	48.2552	-17,464733_48,255236	765	Alaotra Mangoro	Toamasina		District Ambatondrazaka, site Betoloha	#VALUE!	#N/A		#N/A
6533	C2		Indian Ocean	Madagascar	2019	III	60	Capsicum annuum	Solanaceae	-17.5403	48.2442	-17,540294_48,244179	787	Alaotra Mangoro	Toamasina		District Ambatondrazaka, site Betoloha	#VALUE!	#N/A		#N/A
6535	C2		Indian Ocean	Madagascar	2019	II		Capsicum annuum	Solanaceae	-17.5403	48.2442	-17,540294_48,244179	787	Alaotra Mangoro	Toamasina		District Ambatondrazaka, site Betoloha	#VALUE!	#N/A		#N/A
6536	C2		Indian Ocean	Madagascar	2019	IIB	1	Capsicum annuum	Solanaceae	-17.5403	48.2442	-17,540294_48,244179	787	Alaotra Mangoro	Toamasina		District Ambatondrazaka, site Betoloha	#VALUE!	#N/A		#N/A
6538	C2		Indian Ocean	Madagascar	2019	III	60	Capsicum annuum	Solanaceae	-17.5403	48.2442	-17,540294_48,244179	787	Alaotra Mangoro	Toamasina		District Ambatondrazaka, site Betoloha	#VALUE!	#N/A		#N/A
6539	C2		Indian Ocean	Madagascar	2019	III	60	Capsicum annuum	Solanaceae	-17.5403	48.2442	-17,540294_48,244179	787	Alaotra Mangoro	Toamasina		District Ambatondrazaka, site Betoloha	#VALUE!	#N/A		#N/A
6542	C2		Indian Ocean	Madagascar	2019	III	60	Capsicum annuum	Solanaceae	-17.5403	48.2442	-17,540294_48,244179	787	Alaotra Mangoro	Toamasina		District Ambatondrazaka, site Betoloha	#VALUE!	#N/A		#N/A
6545	C2		Indian Ocean	Madagascar	2019	II		Solanum tuberosum	Solanaceae	-17.5359	48.2439	-17,535927_48,243948	783	Alaotra Mangoro	Toamasina		District Ambatondrazaka, site Ilafy Betainako	#VALUE!	#N/A		#N/A
6546	C2		Indian Ocean	Madagascar	2019	II		Solanum tuberosum	Solanaceae	-17.5359	48.2439	-17,535927_48,243948	783	Alaotra Mangoro	Toamasina		District Ambatondrazaka, site Ilafy Betainako	#VALUE!	#N/A		#N/A
6547	C2		Indian Ocean	Madagascar	2019	II		Solanum tuberosum	Solanaceae	-17.5359	48.2439	-17,535927_48,243948	783	Alaotra Mangoro	Toamasina		District Ambatondrazaka, site Ilafy Betainako	#VALUE!	#N/A		#N/A
6548	C2		Indian Ocean	Madagascar	2019	IIB	1	Solanum tuberosum	Solanaceae	-17.5359	48.2439	-17,535927_48,243948	783	Alaotra Mangoro	Toamasina		District Ambatondrazaka, site Ilafy Betainako	#VALUE!	#N/A		#N/A
6549	C2		Indian Ocean	Madagascar	2019	IIB	1	Solanum tuberosum	Solanaceae	-17.5359	48.2439	-17,535927_48,243948	783	Alaotra Mangoro	Toamasina		District Ambatondrazaka, site Ilafy Betainako	#VALUE!	#N/A		#N/A
6550	C2		Indian Ocean	Madagascar	2019	IIB	1	Solanum tuberosum	Solanaceae	-17.5359	48.2439	-17,535927_48,243948	783	Alaotra Mangoro	Toamasina		District Ambatondrazaka, site Ilafy Betainako	#VALUE!	#N/A		#N/A
6551	C2		Indian Ocean	Madagascar	2019	II		Solanum tuberosum	Solanaceae	-17.5358	48.2437	-17,535791_48,243675	786	Alaotra Mangoro	Toamasina		District Ambatondrazaka, site Ilafy Betainako	#VALUE!	#N/A		#N/A
6552	C2		Indian Ocean	Madagascar	2019	IIB	1	Solanum tuberosum	Solanaceae	-17.5358	48.2437	-17,535791_48,243675	786	Alaotra Mangoro	Toamasina		District Ambatondrazaka, site Ilafy Betainako	#VALUE!	#N/A		#N/A
6553	C2		Indian Ocean	Madagascar	2019	II		Solanum tuberosum	Solanaceae	-17.5358	48.2437	-17,535791_48,243675	786	Alaotra Mangoro	Toamasina		District Ambatondrazaka, site Ilafy Betainako	#VALUE!	#N/A		#N/A
6554	C2		Indian Ocean	Madagascar	2019	II		Solanum tuberosum	Solanaceae	-17.5356	48.2431	-17,535558_48,243053	792	Alaotra Mangoro	Toamasina		District Ambatondrazaka, site Ilafy Betainako	#VALUE!	#N/A		#N/A
6556	C2		Indian Ocean	Madagascar	2019	IIB	1	Solanum tuberosum	Solanaceae	-17.5356	48.2431	-17,535558_48,243053	792	Alaotra Mangoro	Toamasina		District Ambatondrazaka, site Ilafy Betainako	#VALUE!	#N/A		#N/A
6557	C2		Indian Ocean	Madagascar	2019	IIB	1	Solanum tuberosum	Solanaceae	-17.5356	48.2431	-17,535558_48,243053	792	Alaotra Mangoro	Toamasina		District Ambatondrazaka, site Ilafy Betainako	#VALUE!	#N/A		#N/A
6558	C2		Indian Ocean	Madagascar	2019	II		Solanum tuberosum	Solanaceae	-17.5356	48.2431	-17,535558_48,243053	792	Alaotra Mangoro	Toamasina		District Ambatondrazaka, site Ilafy Betainako	#VALUE!	#N/A		#N/A
6559	C2		Indian Ocean	Madagascar	2019	IIB	1	Solanum tuberosum	Solanaceae	-17.5356	48.2431	-17,535558_48,243053	792	Alaotra Mangoro	Toamasina		District Ambatondrazaka, site Ilafy Betainako	#VALUE!	#N/A		#N/A
6560	C2		Indian Ocean	Madagascar	2019	IIB	1	Solanum tuberosum	Solanaceae	-17.5356	48.2431	-17,535558_48,243053	792	Alaotra Mangoro	Toamasina		District Ambatondrazaka, site Ilafy Betainako	#VALUE!	#N/A		#N/A
6562	C2		Indian Ocean	Madagascar	2019	IIB	1	Solanum tuberosum	Solanaceae	-17.5356	48.2431	-17,535558_48,243053	792	Alaotra Mangoro	Toamasina		District Ambatondrazaka, site Ilafy Betainako	#VALUE!	#N/A		#N/A
6565	C2		Indian Ocean	Madagascar	2019	III	19	Phaseolus vulgaris	Fabaceae	-18.2342	47.5302	-18,23419_47,530218	1240	Analamanga	Antananarivo		District Anjozorobe	#VALUE!	#N/A		#N/A

## Sheet: Table S2
Table S2. Characteristics of the 145 worldwide isolates used in the study.
RUN.ID	World	Country	Year	Phylotype - sequevar	Host	Plant family	Haplotype	GMIch_0581	RS3L19	GMIch3461	GMIch_1457	GMImp_0487	RS1L14	GMImp_1343	GMImp_0449	RS3L33	GMImp_0740	GMImp_0618	GMImp_0266	RS1L10	GMImp_1618
RUN33	Asia	Japan	1965	I-16	Nicotinia tabacum	Solanaceae	MT032	7	3	2	16	4	2	5	4	6	3	3	3	3	3
RUN38	West Indies	Guadeloupe	1983	I-18	Solanum melongena	Solanaceae	MT033	8	6	5	4	4	10	6	5	5	5	4	5	4	3
RUN44	Australia	Australia	1966	I-16	Zingiber officinale	Zingiberaceae	MT032	7	3	2	16	4	2	5	4	6	3	3	3	3	3
RUN54 (= GMI1000)	America (South)	French Guiana	1978	I-18	Solanum lycopersicum	Solanaceae	MT034	7	6	7	4	4	8	6	5	5	5	4	5	4	3
RUN78	Asia	Malaysia	na	I-48	Solanum lycopersicum	Solanaceae	MT036	7	5	2	4	4	2	4	4	6	2	3	3	6	3
RUN87	Asia	Taiwan, Province Of China	1997	I-18	Solanum lycopersicum	Solanaceae	MT213	9	4	3	7	4	2	3	4	9	3	3	4	3	3
RUN94	Asia	Indonesia	na	I-18	Solanum lycopersicum	Solanaceae	MT034	7	6	7	4	4	8	6	5	5	5	4	5	4	3
RUN95	Asia	Indonesia	na	I-15	Solanum lycopersicum	Solanaceae	MT037	9	10	2	6	4	2	4	4	6	3	3	3	3	3
RUN100	Africa	Kenya	1974	I-31	Capsicum annuum	Solanaceae	MT168	7	4	2	2	4	6	4	5	7	6	4	4	3	3
RUN102	Africa	South Africa	1986	I-18	Solanum lycopersicum	Solanaceae	MT004	10	6	6	4	4	6	5	5	5	7	4	5	4	3
RUN104	Africa	South Africa	1986	I-31	Solanum lycopersicum	Solanaceae	MT035	7	4	2	2	5	2	3	4	9	3	3	3	3	3
RUN105	Africa	South Africa	1986	I-31	Capsicum annuum	Solanaceae	MT035	7	4	2	2	5	2	3	4	9	3	3	3	3	3
RUN106	Africa	South Africa	1986	I-31	Nicotiana tabacum	Solanaceae	MT168	7	4	2	2	4	6	4	5	7	6	4	4	3	3
RUN107	Africa	South Africa	1986	I-31	Nicotinia tabacum	Solanaceae	MT035	7	4	2	2	5	2	3	4	9	3	3	3	3	3
RUN108	Africa	South Africa	1986	I-31	Nicotiana tabacum	Solanaceae	MT035	7	4	2	2	5	2	3	4	9	3	3	3	3	3
RUN114	America (South)	Brazil	1999	I-18	Solanum lycopersicum	Solanaceae	MT038	7	6	8	4	4	5	7	5	5	5	4	5	4	3
RUN116	America	Brazil	1998	I-18	Capsicum annuum	Solanaceae	MT191	8	3	2	4	4	2	3	4	7	3	3	5	2	3
RUN119	Africa	Cameroon	2005	I-13	Solanum lycopersicum	Solanaceae	MT039	13	3	2	11	4	2	1	4	9	3	3	5	3	3
RUN157	Asia	Taiwan	1988	I-15	Solanum lycopersicum	Solanaceae	MT040	8	9	2	9	4	2	4	4	5	3	3	3	3	3
RUN194	Africa	Cameroon	2005	I-13	Amaranthus	Amaranthaceae	MT041	11	3	2	12	4	2	1	4	9	3	3	5	3	3
RUN205	Africa	Cameroon	2005	I-44	Solanum lycopersicum	Solanaceae	MT042	15	5	2	11	4	2	1	4	9	3	3	2	3	3
RUN215	Africa	Cameroon	2005	I-13	Solanum scabrum	Solanaceae	MT044	9	3	2	11	4	2	1	4	10	3	3	7	3	3
RUN257	Asia	Taiwan	1996	I-34	Solanum lycopersicum	Solanaceae	MT045	14	3	2	8	4	2	1	4	20	3	3	4	3	3
RUN300	America (South)	Brazil	2003	I-17	Begonia semperflorens	Begoniaceae	MT046	7	9	2	6	4	2	3	4	16	4	3	4	3	3
RUN353	West Indies	Martinique	2002	I-18	Capsicum annuum	Solanaceae	MT047	8	6	7	4	4	9	6	5	6	5	4	5	4	3
RUN471	Indian Ocean	Reunion Island	1993	I-31	Pelargonium asperum	Geraniaceae	MT035	7	4	2	2	5	2	3	4	9	3	3	3	3	3
RUN486	America (South)	Peru	1966	I-18	Solanum lycopersicum	Solanaceae	MT048	7	6	7	4	4	5	6	5	5	5	4	5	4	3
RUN487	Indian Ocean	Seychelles	na	I-31	Solanum melongena	Solanaceae	MT035	7	4	2	2	5	2	3	4	9	3	3	3	3	3
RUN504	Indian Ocean	Seychelles	na	I-31	Capsicum annuum	Solanaceae	MT035	7	4	2	2	5	2	3	4	9	3	3	3	3	3
RUN528	West Indies	Trinidad	2003	I-14	Solanum lycopersicum	Solanaceae	MT049	10	4	2	4	4	7	3	4	17	3	3	5	3	3
RUN577	Asia	Malaysia	1998	I-18	Arachis hypogaea	Fabaceae	MT050	8	3	6	4	4	6	5	5	6	7	4	4	5	3
RUN578	America (Central)	Costa Rica	1972	I-14	Capsicum annuum	Solanaceae	MT051	9	4	2	4	4	5	3	4	16	3	3	5	3	3
RUN608	Indian Ocean	Reunion Island	na	I-31	Solanum tuberosum	Solanaceae	MT052	7	4	2	2	5	2	3	4	8	3	3	3	3	3
RUN616	Asia	China	2004	I-15	Solanum lycopersicum	Solanaceae	MT053	12	3	2	16	4	2	4	4	5	3	3	3	3	3
RUN617	Asia	China	2004	I-34	Solanum melongena	Solanaceae	MT054	14	3	2	7	4	2	1	4	18	3	3	4	3	3
RUN771	West Indies	Martinique	2002	I-18	Solanum lycopersicum	Solanaceae	MT055	9	6	7	4	4	8	6	5	7	5	4	5	4	3
RUN796	West Indies	Martinique	2002	I-18	Petroselinum crispum	Apiaceae	MT056	7	6	7	4	4	11	6	5	6	5	4	5	4	3
RUN821	West Indies	Martinique	2003	I-18	Cucurbita pepo	Cucurbitaceae	MT057	8	6	7	4	4	7	6	5	6	5	4	5	4	3
RUN1068	West Indies	Martinique	2003	I-18	Physalis angulata	Solanaceae	MT058	8	6	6	4	4	9	6	5	5	5	4	5	4	3
RUN1074	West Indies	Guadeloupe	2006	I-18	Musa acuminata x balbisiana AAA	Musaceae	MT059	9	6	7	4	4	7	5	5	5	5	4	5	4	3
RUN1110	America (Central)	Honduras	1997	I-14	Solanum lycopersicum	Solanaceae	MT060	10	4	2	4	4	8	3	4	14	3	3	4	3	3
RUN1161	West Indies	Martinique	2003	I-18	Anthurium andreanum	Araceae	MT061	8	6	7	4	4	3	6	5	5	4	4	5	4	3
RUN1401	West Indies	Guadeloupe	2007	I-18	Capsicum annuum	Solanaceae	MT062	8	7	7	4	4	10	6	5	5	5	4	5	4	3
RUN1404	West Indies	Guadeloupe	2007	I-18	Solanum lycopersicum	Solanaceae	MT063	8	6	6	4	4	8	6	5	5	5	4	5	4	3
RUN1431	Indian Ocean	Mayotte	2006	I-31	Solanum lycopersicum	Solanaceae	MT064	9	4	2	2	5	2	3	4	9	3	3	3	3	3
RUN1432	Indian Ocean	Mayotte	2006	I-31	Solanum lycopersicum	Solanaceae	MT035	7	4	2	2	5	2	3	4	9	3	3	3	3	3
RUN1439	Indian Ocean	Mayotte	2006	I-31	Solanum lycopersicum	Solanaceae	MT035	7	4	2	2	5	2	3	4	9	3	3	3	3	3
RUN1495	West Indies	Trinidad	2008	I-14	Solanum lycopersicum	Solanaceae	MT065	10	4	2	4	4	8	3	4	17	3	3	5	3	3
RUN1523	America (South)	Guyana	2008	I-18	Solanum lycopersicum	Solanaceae	MT066	7	6	8	4	4	5	6	5	5	5	4	5	4	2
RUN1528	America (Central)	Guatemala	2004	I-14	Solanum lycopersicum	Solanaceae	MT067	9	4	2	4	4	6	3	4	13	3	3	5	3	3
RUN1537	Africa	Ivory Coast	2010	I-31	Solanum lycopersicum	Solanaceae	MT035	7	4	2	2	5	2	3	4	9	3	3	3	3	3
RUN1743	Africa	Ivory Coast	2010	I-31	Solanum melongena	Solanaceae	MT035	7	4	2	2	5	2	3	4	9	3	3	3	3	3
RUN1746	Africa	Ivory Coast	2010	I-31	Solanum melongena	Solanaceae	MT035	7	4	2	2	5	2	3	4	9	3	3	3	3	3
RUN1771	Africa	Ivory Coast	2010	I-18	Solanum lycopersicum	Solanaceae	MT068	9	4	2	8	4	2	3	4	11	4	3	3	3	3
RUN1798	Africa	Ivory Coast	2010	I-13	Solanum melongena	Solanaceae	MT069	9	3	2	11	4	2	1	4	11	3	3	5	3	3
RUN1801	Africa	Ivory Coast	2010	I-31	Capsicum annuum	Solanaceae	MT035	7	4	2	2	5	2	3	4	9	3	3	3	3	3
RUN1818	Africa	Ivory Coast	2010	I-31	Solanum lycopersicum	Solanaceae	MT035	7	4	2	2	5	2	3	4	9	3	3	3	3	3
RUN1829	Africa	Ivory Coast	2010	I-31	Solanum melongena	Solanaceae	MT035	7	4	2	2	5	2	3	4	9	3	3	3	3	3
RUN1831	Africa	Ivory Coast	2010	I-31	Solanum lycopersicum	Solanaceae	MT035	7	4	2	2	5	2	3	4	9	3	3	3	3	3
RUN1854	Africa	Ivory Coast	2011	I-14	Solanum lycopersicum	Solanaceae	MT070	10	4	2	4	4	7	3	4	14	3	3	5	3	3
RUN1869	Africa	Ivory Coast	2011	I-44	Solanum lycopersicum	Solanaceae	MT071	14	5	2	11	4	2	1	4	9	3	3	2	3	3
RUN1874	Africa	Ivory Coast	2011	I-46	Solanum lycopersicum	Solanaceae	MT072	5	4	2	4	4	2	7	4	11	3	3	3	3	3
RUN1890	Africa	Ivory Coast	2011	I-31	Solanum lycospersicum	Solanaceae	MT035	7	4	2	2	5	2	3	4	9	3	3	3	3	3
RUN1897	Africa	Ivory Coast	2011	I-46	Solanum lycopersicum	Solanaceae	MT073	10	6	6	4	4	2	6	4	16	3	3	3	3	3
RUN1906	Africa	Ivory Coast	2011	I-46	Solanum lycopersicum	Solanaceae	MT074	6	4	2	4	4	2	6	4	13	3	3	3	3	3
RUN1912	Africa	Ivory Coast	2011	I-31	Solanum lycospersicum	Solanaceae	MT035	7	4	2	2	5	2	3	4	9	3	3	3	3	3
RUN1914	Africa	Ivory Coast	2011	I-31	Solanum lycospersicum	Solanaceae	MT035	7	4	2	2	5	2	3	4	9	3	3	3	3	3
RUN1930	Indian Ocean	Mayotte	2011	I-31	Solanum lycopersicum	Solanaceae	MT043	7	4	2	2	5	2	3	4	10	3	3	3	3	3
RUN1948	America (South)	French Guiana	2011	I-17	Capsicum annuum	Solanaceae	MT075	9	4	2	8	5	2	3	4	9	5	3	4	3	3
RUN1952	America (South)	French Guiana	2011	I-17	Capsicum annuum	Solanaceae	MT076	9	4	2	8	5	2	3	4	10	5	3	4	3	3
RUN1958	America (South)	French Guiana	2011	I-18	Capsicum annuum	Solanaceae	MT077	7	6	7	4	4	10	6	5	5	5	4	5	4	3
RUN1972	America (South)	French Guiana	2011	I-14	Capsicum annuum	Solanaceae	MT078	10	7	2	5	4	2	1	4	21	3	3	3	4	3
RUN1975	America (South)	French Guiana	2011	I-18	Solanum aethiopicum	Solanaceae	MT079	7	6	9	4	4	11	6	5	6	5	4	6	4	3
RUN2083	Indian Ocean	Mayotte	2012	I-18	Capsicum frutescens	Solanaceae	MT080	6	6	7	2	4	8	4	5	7	6	4	4	3	3
RUN2127	Indian Ocean	Mayotte	2012	I-46	Capsicum annuum	Solanaceae	MT081	9	4	2	4	4	2	6	4	16	3	3	3	3	3
RUN2144	Indian Ocean	Mayotte	2012	I-15	Solanum melongena	Solanaceae	MT082	19	3	2	9	4	2	5	4	5	3	3	3	3	3
RUN2177	America (South)	French Guiana	2012	I-47	Solanum lycopersicum	Solanaceae	MT083	7	5	2	4	4	2	3	4	6	2	3	3	6	3
RUN3489	Indian Ocean	Seychelles	2005	I-31	Solanum melongena	Solanaceae	MT084	6	4	2	2	4	7	3	4	9	3	3	3	4	3
RUN3490	Indian Ocean	Seychelles	1998	I-31	Solanum lycopersicum	Solanaceae	MT035	7	4	2	2	5	2	3	4	9	3	3	3	3	3
RUN3491	Indian Ocean	Comoros	2005	I-31	Solanum lycopersicum	Solanaceae	MT043	7	4	2	2	5	2	3	4	10	3	3	3	3	3
RUN3492	Indian Ocean	Comoros	2005	I-31	Phaseolus vulgaris	Fabaceae	MT043	7	4	2	2	5	2	3	4	10	3	3	3	3	3
RUN3493	Indian Ocean	Comoros	2005	I-31	Solanum tuberosum	Solanaceae	MT043	7	4	2	2	5	2	3	4	10	3	3	3	3	3
RUN3494	Indian Ocean	Comoros	2005	I-31	Solanum tuberosum	Solanaceae	MT043	7	4	2	2	5	2	3	4	10	3	3	3	3	3
RUN3495	Indian Ocean	Comoros	2005	I-31	Solanum lycopersicum	Solanaceae	MT043	7	4	2	2	5	2	3	4	10	3	3	3	3	3
RUN3501	Indian Ocean	Mauritius	1957	I-33	Vicia faba	Fabaceae	MT025	11	7	2	3	4	2	3	4	9	2	3	3	3	3
RUN3505	Indian Ocean	Mauritius	1957	I-33	Brassica oleracea	Brassicaceae	MT085	12	7	2	3	4	2	3	4	9	2	3	3	3	3
RUN3510	Indian Ocean	Mauritius	1957	I-31	Casuarina equisetifolia	Casuarinaceae	MT035	7	4	2	2	5	2	3	4	9	3	3	3	3	3
RUN3556	Asia	Philippines	2010	I-17	Capsicum annuum	Solanaceae	MT086	11	10	2	5	4	2	3	4	4	2	3	2	3	2
RUN3558	Asia	Philippines	2008	I-17	Cucurbita maxima	Cucurbitaceae	MT087	11	8	2	5	4	2	3	4	4	2	3	2	3	2
RUN3559	Asia	Philippines	2003	I-15	Solanum lycopersicum	Solanaceae	MT037	9	10	2	6	4	2	4	4	6	3	3	3	3	3
RUN3560	Asia	Thailand	2009	I-31	Momordica charantia	Cucurbitaceae	MT088	6	8	2	7	5	2	3	4	7	4	3	4	4	3
RUN3563	Asia	Thailand	2007	I-31	Solanum melongena	Solanaceae	MT088	6	8	2	7	5	2	3	4	7	4	3	4	4	3
RUN3564	Asia	Thailand	2011	I-31	Tagetes sp.	Asteraceae	MT088	6	8	2	7	5	2	3	4	7	4	3	4	4	3
RUN3567	Asia	Thailand	2010	I-47	Capsicum annuum	Solanaceae	MT089	11	5	2	11	3	2	3	4	12	2	3	3	4	3
RUN3573	Indian Ocean	Reunion Island	2014	I-33	Solanum lycopersicum	Solanaceae	MT085	12	7	2	3	4	2	3	4	9	2	3	3	3	3
RUN3633	Africa	Bénin	2014	I-31	Solanum macrocarpon	Solanaceae	MT052	7	4	2	2	5	2	3	4	8	3	3	3	3	3
RUN3657	Africa	Bénin	2014	I-31	Solanum macrocarpon	Solanaceae	MT035	7	4	2	2	5	2	3	4	9	3	3	3	3	3
RUN3663	America (Central)	El Salvador	2014	I-14	Solanum lycopersicum	Solanaceae	MT090	10	4	2	4	4	9	3	4	16	3	3	5	3	3
RUN3711	Indian Ocean	Reunion Island	2014	I-31	Pelargonium graveolens	Geraniaceae	MT043	7	4	2	2	5	2	3	4	10	3	3	3	3	3
RUN3743	Indian Ocean	Reunion Island	2015	I-31	Solanum melongena	Solanaceae	MT035	7	4	2	2	5	2	3	4	9	3	3	3	3	3
RUN3756	Indian Ocean	Reunion Island	2014	I-31	Solanum melongena	Solanaceae	MT035	7	4	2	2	5	2	3	4	9	3	3	3	3	3
RUN3770	Indian Ocean	Reunion Island	2015	I-31	Solanum melongena	Solanaceae	MT035	7	4	2	2	5	2	3	4	9	3	3	3	3	3
RUN3815	Indian Ocean	Reunion Island	2015	I-31	Solanum melongena	Solanaceae	MT035	7	4	2	2	5	2	3	4	9	3	3	3	3	3
RUN3841	Indian Ocean	Reunion Island	2015	I-31	Pelargonium graveolens	Geraniaceae	MT035	7	4	2	2	5	2	3	4	9	3	3	3	3	3
RUN3856	Indian Ocean	Reunion Island	2015	I-31	Pelargonium graveolens	Geraniaceae	MT043	7	4	2	2	5	2	3	4	10	3	3	3	3	3
RUN3869	Indian Ocean	Reunion Island	2015	I-31	Pelargonium graveolens	Geraniaceae	MT035	7	4	2	2	5	2	3	4	9	3	3	3	3	3
RUN3884	Indian Ocean	Reunion Island	2015	I-31	Pelargonium graveolens	Geraniaceae	MT043	7	4	2	2	5	2	3	4	10	3	3	3	3	3
RUN3893	Indian Ocean	Reunion Island	2015	I-31	Solanum lycopersicum	Solanaceae	MT035	7	4	2	2	5	2	3	4	9	3	3	3	3	3
RUN3928	Indian Ocean	Reunion Island	2015	I-31	Pelargonium graveolens	Geraniaceae	MT035	7	4	2	2	5	2	3	4	9	3	3	3	3	3
RUN4076	Indian Ocean	Reunion Island	2015	I-31	Solanum nigrum	Solanaceae	MT035	7	4	2	2	5	2	3	4	9	3	3	3	3	3
RUN4079	Indian Ocean	Reunion Island	2015	I-31	Solanum lycopersicum	Solanaceae	MT035	7	4	2	2	5	2	3	4	9	3	3	3	3	3
RUN4082	Indian Ocean	Reunion Island	2015	I-31	Pelargonium graveolens	Geraniaceae	MT043	7	4	2	2	5	2	3	4	10	3	3	3	3	3
RUN4105	Indian Ocean	Reunion Island	2015	I-31	Capsicum annuum	Solanaceae	MT035	7	4	2	2	5	2	3	4	9	3	3	3	3	3
RUN4112	Indian Ocean	Reunion Island	2015	I-31	Solanum melongena	Solanaceae	MT035	7	4	2	2	5	2	3	4	9	3	3	3	3	3
RUN4196	Indian Ocean	Reunion Island	2015	I-31	Solanum lycopersicum	Solanaceae	MT035	7	4	2	2	5	2	3	4	9	3	3	3	3	3
RUN4210	Indian Ocean	Reunion Island	2015	I-31	Solanum lycopersicum	Solanaceae	MT035	7	4	2	2	5	2	3	4	9	3	3	3	3	3
RUN4257	Indian Ocean	Reunion Island	2015	I-31	Phaseolus vulgaris	Fabaceae	MT035	7	4	2	2	5	2	3	4	9	3	3	3	3	3
RUN4263	Indian Ocean	Reunion Island	2015	I-31	Amaranthus viridis	Amaranthaceae	MT035	7	4	2	2	5	2	3	4	9	3	3	3	3	3
RUN4292	Indian Ocean	Seychelles	2015	I-31	Solanum melongena	Solanaceae	MT035	7	4	2	2	5	2	3	4	9	3	3	3	3	3
RUN4303	Indian Ocean	Seychelles	2015	I-31	Capsicum annuum	Solanaceae	MT035	7	4	2	2	5	2	3	4	9	3	3	3	3	3
RUN4308	Indian Ocean	Seychelles	2015	I-31	Solanum melongena	Solanaceae	MT035	7	4	2	2	5	2	3	4	9	3	3	3	3	3
RUN4311	Indian Ocean	Seychelles	2015	I-31	Solanum lycopersicum	Solanaceae	MT035	7	4	2	2	5	2	3	4	9	3	3	3	3	3
RUN4315	Indian Ocean	Seychelles	2015	I-31	Solanum melongena	Solanaceae	MT035	7	4	2	2	5	2	3	4	9	3	3	3	3	3
RUN4325	Indian Ocean	Seychelles	2015	I-31	Amaranthus viridis	Amaranthaceae	MT035	7	4	2	2	5	2	3	4	9	3	3	3	3	3
RUN4326	Indian Ocean	Seychelles	2015	I-31	Solanum lycopersicum	Solanaceae	MT035	7	4	2	2	5	2	3	4	9	3	3	3	3	3
RUN4337	Indian Ocean	Seychelles	2015	I-31	Solanum melongena	Solanaceae	MT035	7	4	2	2	5	2	3	4	9	3	3	3	3	3
RUN4376	Indian Ocean	Mauritius	2015	I-31	Solanum melongena	Solanaceae	MT035	7	4	2	2	5	2	3	4	9	3	3	3	3	3
RUN4392	Indian Ocean	Mauritius	2015	I-15	Solanum lycopersicum	Solanaceae	MT091	24	3	2	11	4	2	5	4	5	3	3	3	3	3
RUN4393	Indian Ocean	Mauritius	2015	I-15	Capsicum annuum	Solanaceae	MT091	24	3	2	11	4	2	5	4	5	3	3	3	3	3
RUN4400	Indian Ocean	Mauritius	2015	I-33	Solanum lycopersicum	Solanaceae	MT025	11	7	2	3	4	2	3	4	9	2	3	3	3	3
RUN4406	Indian Ocean	Mauritius	2015	I-33	Amaranthus	Amaranthaceae	MT025	11	7	2	3	4	2	3	4	9	2	3	3	3	3
RUN4407	Indian Ocean	Mauritius	2015	I-15	Solanum lycopersicum	Solanaceae	MT092	12	3	2	12	4	2	5	4	5	3	3	3	3	3
RUN4438	Indian Ocean	Reunion Island	2015	I-31	Solanum muricatum	Solanaceae	MT035	7	4	2	2	5	2	3	4	9	3	3	3	3	3
RUN4450	Indian Ocean	Reunion Island	2015	I-31	Capsicum annuum	Solanaceae	MT035	7	4	2	2	5	2	3	4	9	3	3	3	3	3
RUN4584	Indian Ocean	Mauritius	2015	I-18	Solanum tuberosum	Solanaceae	MT093	8	6	7	4	4	7	6	5	5	6	4	5	4	3
RUN4603	Indian Ocean	Mauritius	2015	I-33	Solanum tuberosum	Solanaceae	MT025	11	7	2	3	4	2	3	4	9	2	3	3	3	3
RUN4645	Indian Ocean	Mauritius	2015	I-18	Solanum lycopersicum	Solanaceae	MT093	8	6	7	4	4	7	6	5	5	6	4	5	4	3
RUN4664	Indian Ocean	Mauritius	2015	I-15	Solanum tuberosum	Solanaceae	MT091	24	3	2	11	4	2	5	4	5	3	3	3	3	3
RUN4680	Indian Ocean	Mauritius	2015	I-33	Solanum tuberosum	Solanaceae	MT094	11	7	2	3	4	2	3	4	7	2	3	3	3	3
RUN5007	Indian Ocean	Mauritius	2015	I-15	Solanum tuberosum	Solanaceae	MT095	17	3	2	10	4	2	5	4	5	3	3	3	3	3
RUN5135	Indian Ocean	Mauritius	2015	I-18	Cyphostemma mappia	Vitaceae	MT096	8	6	6	4	4	9	6	5	5	6	4	5	4	3
RUN5137	Indian Ocean	Mauritius	2015	I-15	Capsicum frutescens	Solanaceae	MT097	12	3	2	13	4	2	5	4	5	3	3	3	3	3
RUN5253	Indian Ocean	Reunion Island	2015	I-31	Solanum lycopersicum	Solanaceae	MT035	7	4	2	2	5	2	3	4	9	3	3	3	3	3
RUN5277	Indian Ocean	Reunion Island	2015	I-31	Solanum tuberosum	Solanaceae	MT035	7	4	2	2	5	2	3	4	9	3	3	3	3	3
RUN5385	Indian Ocean	Mauritius	2016	I-33	Anthurium	Araceae	MT025	11	7	2	3	4	2	3	4	9	2	3	3	3	3
RUN5445	Indian Ocean	Rodrigues	2016	I-33	Capsicum frutescens	Solanaceae	MT098	11	7	2	3	4	2	3	4	10	2	3	3	3	3
RUN5453	Indian Ocean	Mauritius	2016	I-31	Solanum lycopersicum	Solanaceae	MT043	7	4	2	2	5	2	3	4	10	3	3	3	3	3
RUN5454	Indian Ocean	Mauritius	2016	I-33	Anthurium	Araceae	MT025	11	7	2	3	4	2	3	4	9	2	3	3	3	3
RUN5479	Indian Ocean	Comoros	2016	I-31	Solanum lycopersicum	Solanaceae	MT043	7	4	2	2	5	2	3	4	10	3	3	3	3	3
RUN5480	Indian Ocean	Comoros	2016	I-31	Solanum tuberosum	Solanaceae	MT043	7	4	2	2	5	2	3	4	10	3	3	3	3	3
RUN5481	Indian Ocean	Comoros	2016	I-31	Solanum melongena	Solanaceae	MT035	7	4	2	2	5	2	3	4	9	3	3	3	3	3
RUN5482	Indian Ocean	Comoros	2016	I-31	Solanum lycopersicum	Solanaceae	MT043	7	4	2	2	5	2	3	4	10	3	3	3	3	3
RUN5485	Indian Ocean	Comoros	2016	I-31	Solanum lycopersicum	Solanaceae	MT099	7	4	2	2	5	2	3	4	10	3	3	3	3	2
RUN5489	Indian Ocean	Comoros	2016	I-31	Solanum lycopersicum	Solanaceae	MT100	6	4	2	2	5	2	3	4	10	3	3	3	3	3
RUN5495	Indian Ocean	Comoros	2016	I-31	Solanum lycopersicum	Solanaceae	MT043	7	4	2	2	5	2	3	4	10	3	3	3	3	3
RUN5508	Indian Ocean	Comoros	2016	I-31	Solanum lycopersicum	Solanaceae	MT043	7	4	2	2	5	2	3	4	10	3	3	3	3	3
RUN5516	Indian Ocean	Comoros	2016	I-31	Solanum melongena	Solanaceae	MT035	7	4	2	2	5	2	3	4	9	3	3	3	3	3
RUN5521	Indian Ocean	Comoros	2016	I-31	Solanum lycopersicum	Solanaceae	MT035	7	4	2	2	5	2	3	4	9	3	3	3	3	3
RUN5525	Indian Ocean	Comoros	2016	I-31	Solanum lycopersicum	Solanaceae	MT043	7	4	2	2	5	2	3	4	10	3	3	3	3	3
RUN5536	Pacific islands	New-Caledonia	2016	I-18	Solanum lycopersicum	Solanaceae	MT160	6	6	6	2	4	7	4	5	7	6	4	4	3	3
RUN5564	Pacific islands	New-Caledonia	2017	I-18	Solanum lycopersicum	Solanaceae	MT101	6	6	6	2	4	5	7	5	6	6	4	4	3	3
RUN5565	Pacific islands	New-Caledonia	2017	I-18	Solanum tuberosum	Solanaceae	MT102	6	6	6	2	4	10	7	5	6	6	4	4	3	3
RUN5566	Pacific islands	New-Caledonia	2017	I-18	Solanum lycopersicum	Solanaceae	MT103	6	6	6	2	4	3	7	5	6	6	4	4	3	3
RUN5567	Pacific islands	New-Caledonia	2017	I-18	Solanum lycopersicum	Solanaceae	MT104	6	6	6	2	4	6	7	5	7	6	4	4	3	3
RUN5570	Pacific islands	New-Caledonia	2017	I-18	Solanum tuberosum	Solanaceae	MT105	6	6	6	2	4	11	7	5	6	6	4	4	3	3

## Sheet: Table S3
Table S3. Genetic differentiation of the Malagasy population strains according to the province of collect.
	Antananarivo		Mahajanga		Toamasina
	Fst	Rst	Fst	Rst	Fst	Rst
Antananarivo	0
Mahajanga	0.19***	0.24***	0
Toamasina	0.28***	0.19***	0.19***	0.29***	0	0

## Sheet: Table S4
Table S4. Genetic differentiation of the Malagasy population strains according to the host of collect.
	Solanum lycopersicum		Capsicum annuum		Solanum melongena		Solanum tuberosum		Solanum aethiopicum
	Fst	Rst	Fst	Rst	Fst	Rst	Fst	Rst	Fst	Rst
Solanum lycopersicum	0	0
Capsicum annuum	0.15966***	0.25717***	0	0
Solanum melongena	0.32285***	0.25503***	0.2589***	0.1214***	0	0
Solanum tuberosum	0.12639***	0.29444***	0.0834***	0.00687*	0.33802***	0.27941***	0	0
Solanum aethiopicum	0.0235***	0.00015*	0.1939***	0.16387***	0.40045***	0.27056***	0.1608***	0.32763***	0	0

## Sheet: Table S5
Table S5. Diversity intra-population indexes.
Expected heterozygosity (Hnb)
Locus	Madagascar
GMIch_0581	0.62484
GMIch_2433	0.25338
GMIch_3461	0.56655
GMIch_1457	0.35571
GMImp_0487	0.00840
GMIch_1844	0.76396
GMImp_1343	0.46652
GMImp_0449	0.18248
GMImp_1828	0.54692
GMImp_0740	0.54711
GMImp_0618	0.17869
GMImp_0266	0.51576
GMIch_0827	0.43629
GMImp_1618	0.00423
Mean	0.38935
s.d	0.23226
Expected heterozygosity (Hnb)
Province of collect	GMIch_0581	GMIch_2433	GMIch_3461	GMIch_1457	GMImp_0487	GMIch_1844	GMImp_1343	GMImp_0449	GMImp_1828	GMImp_0740	GMImp_0618	GMImp_0266	GMIch_0827	GMImp_1618	Mean	s.d
Antananarivo	0.26297	0.25071	0.12392	0.09213	0.00000	0.69935	0.10735	0.09277	0.25845	0.25845	0.09213	0.10735	0.10787	0.01600	0.17639	0.17431
Mahajanga	0.60076	0.03178	0.58210	0.48193	0.01594	0.69012	0.50994	0.01594	0.55828	0.52194	0.04704	0.50207	0.47682	0.00000	0.35962	0.26675
Toamasina	0.78850	0.54752	0.70917	0.02041	0.00000	0.76396	0.51557	0.48237	0.71239	0.63750	0.45558	0.55659	0.52154	0.00000	0.47936	0.27640
Allelic richness	Average over loci	GMIch_0581	GMIch_2433	GMIch_3461	GMIch_1457	GMImp_0487	GMIch_1844	GMImp_1343	GMImp_0449	GMImp_1828	GMImp_0740	GMImp_0618	GMImp_0266	GMIch_0827	GMImp_1618
Antananarivo	1.83	1.7919	2.0011	1.7832	1.4564	1.0000	4.4925	1.4564	1.4564	2.2355	2.3484	1.4564	1.4564	1.6703	1.0000
Mahajanga	2.15	3.0171	1.1743	3.0828	1.9994	1.0581	4.0944	2.4358	1.0581	3.2246	2.5321	1.2141	2.2713	1.9992	1.0000
Toamasina	2.67	3.4671	2.9208	4.0503	1.1892	1.0000	4.8384	2.1891	1.9999	5.0332	2.6611	1.9996	2.6609	2.3446	1.0000
Private allelic richness	Average over loci	GMIch_0581	GMIch_2433	GMIch_3461	GMIch_1457	GMImp_0487	GMIch_1844	GMImp_1343	GMImp_0449	GMImp_1828	GMImp_0740	GMImp_0618	GMImp_0266	GMIch_0827	GMImp_1618
Antananarivo	0.24	0.1895	0.8366	0.0993	0.4564	0.0000	0.4691	0.4299	0.0000	0.2572	0.4990	0.0001	0.0000	0.1402	0.0000
Mahajanga	0.42	1.3800	0.0446	0.9233	0.8103	0.0581	0.8236	0.4108	0.0000	0.4165	0.5232	0.0000	0.5528	0.0000	0.0000
Toamasina	0.80	1.4029	1.7364	1.5913	0.0001	0.0000	1.1036	0.1906	0.5120	2.0373	1.4113	0.4271	0.5126	0.2714	0.0000
Expected heterozygosity (Hnb)
Host of collect	GMIch_0581	GMIch_2433	GMIch_3461	GMIch_1457	GMImp_0487	GMIch_1844	GMImp_1343	GMImp_0449	GMImp_1828	GMImp_0740	GMImp_0618	GMImp_0266	GMIch_0827	GMImp_1618	Mean	s.d
Solanum lycopersicum	0.51137	0.10159	0.45589	0.34215	0.00000	0.66212	0.33175	0.02880	0.35366	0.38834	0.03808	0.32878	0.33460	0.00966	0.27763	0.20837
Capsicum annuum	0.62073	0.44390	0.65857	0.09512	0.00000	0.78718	0.51154	0.46098	0.72439	0.55903	0.42439	0.50610	0.49024	0.00000	0.44873	0.25020
Solanum melongena	0.55845	0.23961	0.54396	0.46377	0.00000	0.74141	0.41449	0.16232	0.68502	0.52947	0.16232	0.47633	0.39420	0.00000	0.38367	0.23624
Solanum tuberosum	0.26842	0.47895	0.42632	0.26842	0.00000	0.83158	0.26842	0.26842	0.63684	0.54211	0.26842	0.26842	0.26842	0.00000	0.34248	0.22606
Solanum aethiopicum	0.36377	0.05978	0.36735	0.25974	0.02020	0.49990	0.32859	0.02020	0.25541	0.34405	0.03999	0.32859	0.25974	0.00000	0.22481	0.16411
Allelic richness	Average over loci	GMIch_0581	GMIch_2433	GMIch_3461	GMIch_1457	GMImp_0487	GMIch_1844	GMImp_1343	GMImp_0449	GMImp_1828	GMImp_0740	GMImp_0618	GMImp_0266	GMIch_0827	GMImp_1618
Solanum lycopersicum	2.04	2.8889	1.5922	2.6120	2.0950	1.0000	4.0963	2.0872	1.1348	2.4031	2.3141	1.1956	2.0872	2.0950	1.0000
Capsicum annuum	2.57	2.8825	1.9999	3.7793	1.6613	1.0000	4.9949	2.4117	1.9999	4.7977	2.4117	1.9994	2.4115	2.6611	1.0000
Solanum melongena	2.48	3.4823	2.3191	2.9927	1.9995	1.0000	4.5271	1.9972	1.7888	3.9952	2.9915	1.7888	2.8382	1.9951	1.0000
Solanum tuberosum	2.31	1.9526	2.0000	2.9035	1.9825	1.0000	5.5856	1.9825	1.9825	2.9825	2.9794	1.9825	1.9825	1.9825	1.0000
Solanum aethiopicum	1.98	2.4957	1.4094	3.0254	1.9189	1.1429	2.4080	2.5114	1.1429	2.3748	2.5910	1.2666	2.5114	1.9189	1.0000
Private allelic richness	Average over loci	GMIch_0581	GMIch_2433	GMIch_3461	GMIch_1457	GMImp_0487	GMIch_1844	GMImp_1343	GMImp_0449	GMImp_1828	GMImp_0740	GMImp_0618	GMImp_0266	GMIch_0827	GMImp_1618
Solanum lycopersicum	0.07	0.1855	0.0697	0.1498	0.0024	0.0000	0.3949	0.0020	0.0000	0.0542	0.1371	0.0000	0.0000	0.0456	0.0000
Capsicum annuum	0.27	0.8098	0.1549	0.2654	0.0000	0.0000	0.2907	0.4118	0.0027	0.9783	0.2947	0.0022	0.0018	0.5722	0.0000
Solanum melongena	0.10	0.1996	0.5304	0.1302	0.0011	0.0000	0.1285	0.0000	0.0000	0.2897	0.1415	0.0000	0.0027	0.0000	0.0000
Solanum tuberosum	0.36	0.4922	0.4092	0.3179	0.8500	0.0000	0.7003	0.7286	0.0000	0.7286	0.8500	0.0001	0.0000	0.0000	0.0000
Solanum aethiopicum	0.19	0.2373	0.0000	0.6376	0.0000	0.1429	0.0000	0.4680	0.0000	0.1854	0.5186	0.0000	0.4658	0.0000	0.0000

## Sheet: Table S6
Table S6. Frequency of the Malagasy MLVA types.
Haplotype	Numer of strains	Frequency of haplotype per strains %
MT001	1	0.228311
MT002	1	0.228311
MT003	24	5.47945
MT004	83	18.9498
MT005	1	0.228311
MT006	8	1.82648
MT007	81	18.4932
MT008	2	0.456621
MT009	4	0.913242
MT010	3	0.684932
MT011	2	0.456621
MT012	2	0.456621
MT013	1	0.228311
MT014	8	1.82648
MT015	9	2.05479
MT016	3	0.684932
MT017	4	0.913242
MT018	3	0.684932
MT020	9	2.05479
MT021	3	0.684932
MT022	2	0.456621
MT023	7	1.59817
MT024	2	0.456621
MT025	2	0.456621
MT026	1	0.228311
MT027	4	0.913242
MT028	5	1.14155
MT029	2	0.456621
MT030	1	0.228311
MT031	1	0.228311
MT235	1	0.228311
MT236	14	3.19635
MT237	1	0.228311
MT238	3	0.684932
MT239	3	0.684932
MT240	2	0.456621
MT241	2	0.456621
MT242	1	0.228311
MT243	4	0.913242
MT244	2	0.456621
MT245	6	1.36986
MT246	1	0.228311
MT247	5	1.14155
MT248	2	0.456621
MT249	21	4.79452
MT250	1	0.228311
MT251	7	1.59817
MT252	3	0.684932
MT253	1	0.228311
MT254	5	1.14155
MT255	1	0.228311
MT256	1	0.228311
MT257	2	0.456621
MT258	1	0.228311
MT259	7	1.59817
MT260	1	0.228311
MT261	4	0.913242
MT262	1	0.228311
MT263	1	0.228311
MT264	1	0.228311
MT265	1	0.228311
MT266	4	0.913242
MT267	5	1.14155
MT325	1	0.228311
MT326	2	0.456621
MT327	2	0.456621
MT328	2	0.456621
MT329	1	0.228311
MT330	2	0.456621
MT331	1	0.228311
MT332	1	0.228311
MT333	1	0.228311
MT334	7	1.59817
MT340	1	0.228311
MT341	1	0.228311
MT342	1	0.228311
MT343	1	0.228311
MT344	1	0.228311
MT345	1	0.228311
MT346	1	0.228311
MT347	2	0.456621
MT348	1	0.228311
MT349	1	0.228311
MT350	1	0.228311
MT351	1	0.228311
MT352	1	0.228311
MT353	1	0.228311
MT354	1	0.228311
MT355	1	0.228311
MT356	1	0.228311
MT357	1	0.228311
MT358	1	0.228311
MT359	1	0.228311
MT360	1	0.228311
MT361	1	0.228311
MT362	1	0.228311
Total	438

## Sheet: Table S7
Table S7. Non-RSSC strains used for the inhibition activity assays.
Bacterial species	Strain ID
Cupriavidus necator	LMG 1199
Ralstonia pickettii	LMG 5942
Pseudomonas savastanoi pv. savastanoi	CFBP 1670
Pseudomonas fluorescens	LMG 1794
Pseudomonas savastanoi pv. savastanoi	CFBP 2094
Pseudomonas cichorii	LMG 2162
Pseudomonas corrugata	LMG 2172
Pseudomonas syringae pv. tomato	LMG 5093
Pseudomonas putida	LMG 16206
Dickeya dadantii	LMG 2804
Robbsia andropogonis	LMG 2129
Xanthomonas phaseoli pv. dieffenbachiae	LMG 695
Xanthomonas vesicatoria	LMG 911
Xanthomonas citri pv. citri	NCPPB 408
Xanthomonas hortorum pv. gardneri	NCPPB 881
Xanthomonas euvesicatoria pv. euvesicatoria	NCPPB 2968
Xanthomonas euvesicatoria pv. perforans	NCPPB 4321
Clavibacter michiganensis subsp. michiganensis	LMG 7333
Escherichia coli	DH5alpha
